# Supplementary material for: Cerebrospinal fluid inflammatory biomarkers for disease progression in Alzheimer’s disease and multiple sclerosis: a systematic review
Source: Front Immunol. 2023 Jul 13;14:1162340. doi: 10.3389/fimmu.2023.1162340 (PMC10374015; doi:10.3389/fimmu.2023.1162340)
Supplement: Supplementary file 3 [file Table_2.xlsx]

## Sheet: READ ME
Cerebrospinal fluid inflammatory biomarkers for disease progression in Alzheimer’s disease and multiple sclerosis: a systematic review
Joke Temmerman1,2,3, Sebastiaan Engelborghs1,2,3, Maria Bjerke1,2,3,4*, Miguel D’Haeseleer1,3,5*
1. Vrije Universiteit Brussel, Center for Neurosciences (C4N); Laarbeeklaan 103, 1090 Jette, Brussels, Belgium.
2. Universiteit Antwerpen, Department of Biomedical Sciences and Institute Born-Bunge, Reference Center for Biological Markers of Dementia (BIODEM); Universiteitsplein 1, 2610 Wilrijk, Antwerp, Belgium.
3. Universitair Ziekenhuis Brussel, Department of Neurology; Laarbeeklaan 101, 1090 Jette, Brussels, Belgium.
4. Universitair Ziekenhuis Brussel, Department of Clinical Biology, Laboratory of Clinical Neurochemistry; Laarbeeklaan 101, 1090 Jette, Brussels, Belgium.
5. Nationaal Multiple Sclerose Centrum (NMSC); Vanheylenstraat 16, 1820 Melsbroek, Steenokkerzeel, Belgium.
Corresponding author: miguel.dhaeseleer@uzbrussel.be
Abbreviations							Biomarkers
AD	Alzheimer's disease						AAT	Alpha-1 antitrypsin
ADAS-13	Alzheimer's Disease Assessment Scale 13 items						(s)ICAM-1	(soluble) Intercellular Adhesion Molecule 1
ADAS-Cog	Alzheimer's Disease Assessment Scale–Cognitive Subscale						(s)VCAM-1	(soluble) Vascular cell adhesion protein 1
ADNI	Alzheimer's Disease Neuroimaging Initiative						A1AG1 (var)	Alpha 1 acid glycoprotein (variation)
ADNI-Mem-Ef	Alzheimer's Disease Neuroimaging Initiative Memory and Executive Function						A2M / A2MG	Alpha-2-Macroglobulin
aMCI	Amnestic MCI						AACT-1	Acetyl-CoA c-acetyltransferase 1
AON	Acute Optic Neuritis						AACT-2	Acetyl-CoA c-acetyltransferase 2
ARMSS	Age-Related Multiple Sclerosis Severity Score						AACT-3	Acetyl-CoA c-acetyltransferase 3
AVLT	Auditory Verbal Learning Test						Ab	Antibodies
BBB	Blood-brain barrier						ACh	Acetyl-choline
BL	Baseline						AChE	Acetylcholinesterase
BREMS	Bayesian Risk Estimate for Multiple Sclerosis						AF	Agalactosylation factor
C	Converters						APOA1	Apolipoprotein A1
CDMS	Clinically Definite Multiple Sclerosis						APRs	Acute Phase Reactants
CDR	Clinical Dementia Rating						Aβ / Abeta	Amyloid beta
CDR-SB	Clinical Dementia Rating Scale–Sum of Boxes						B cells	Type of lymhpocyte
CERAD	Consortium to Establish a Registry for Alzheimer's Disease						B2M	Btea-2-Microglobulin
CIS	Clinical Isolated Syndrome						BA	Beta-amyloid
CSF	Cerebrospinal Fluid						BDNF	Brain-derived neurotrophic factor
CV	Coefficient of variation						BuChE	Butyrylcholinesterase
DMD	Disease modifying drugs						C3	Complement factor 3
DMT	Disease modifying treatment						C4	Complement factor 4
DRS-2	Dementia Rating Scale-2						CCL11	C-C Motif Chemokine ligand 11
EDA	Evidence of disease activity						CCL11	C-C Motif Chemokine ligand 11
EDSS	Expanded Disability Status Scale						CCL13	C-C Motif Chemokine ligand 13
EIA	Enzyme immunoassay						CCL19 / MIP3β	C-C Motif Chemokine ligand 19
ELISA	Enzyme-linked immuno sorbent assay						CCL21 / 6Ckine	C-C Motif Chemokine ligand 21
EOAD	Early onset Alzheimer's disease						CCL26	C-C Motif Chemokine ligand 26
FAB	Frontal assessment battery						CCL5	C-C Motif Chemokine Ligand 5
FAQ	Functional Activities Questionnaires						CCR2	C-C chemokine receptor type 2
FSS	Fatigue Severity Scale						CD4+ T cells	Helper T cells
FUP	Follow-up						CD8 + T cells	Cytotoxic T cells
GC	Glucocorticoid						CLUS	Clusterin
IFN-β	Interferon beta						CMGA	Chromogranin A
IQR	Interquartile range						CNDP1	Beta-Ala-His dipeptidase
ISSN	International Standard Serial Number						CNTN1	Contactin 1
LLoQ	Lower limit of Quanitification						CO3	Carbon trioxide
LOAD	Late onset Alzheimer's disease						CRP	C-reactive protein
mAD	Mild Alzheimer's Disease						CXCL12 / SDF1ab	C-X-C Motif Chemokine Ligand 12
MCI	Mild Cognitive Impairment						CXCL13 / BCA1	C-X-C Motif Chemokine Ligand 13
MMSE	Mini-Mental State Exam						CXCL9 / MIG	C-X-C Motif Chemokine Ligand 9
MoCA	Montreal Cognitive Assessment
MRI	Magnetic resonance imaging						CYTC	Cytochrome complex
MS	Multiple sclerosis						ENO2	Enolase 2
MSD	Meso Scale Discovery						F2-IP	F2-Isoprostanes
MS-DSS	Multiple Sclerosis Disease Severity Scale						F7	Factor 7
MSFC	Multiple Sclerosis Functional Composite score						FGA	Fibrinogen Alpha
MSSS	Multiple Sclerosis Severity Score						FGF-Basic	Fibroblast Growth Factor-Basic
N.A.	Not Applicable / Not assessed						FH	Factor H
N.R.	Not Reported						FLC	Free light chains
n.s.	Not Significant						FTH1	Ferritin heavy chain
NC	Nonconverters						Gas6	Growth Arrest Specific 6
NEDA	No evidence of disease activity						GC	Germinal Center
Neg	Negative						G-CSF / CSF3	Granulocyte colony-stimulating factor
OD	Optical Density						GFAP	Glial fibrillary acidic protein
OIND	Other Inflammatory Neurodegenerative Diseases						GM-CSF / CSF2	Granulocyte-macrophage colony-stimulating factor
ON	Optic Neuritis						GRN	Granulin
OND	Other Neurdegenerative Diseases						GSL-II	Griffonia (Bandeiraea) Simplicifolia Lectin II
PAF	Platelet activating factor						HOXB3	Homeobox B3
PB	Peripheral blood						HP / HPT	Haptoglobin
PBMC	Peripheral blood mononuclear cells						IDS	Iduronate 2-sulfatase
PHA	Phytohemagglutinin						IFN-ɣ	Interferon gamma
PI	Progression index = EDSS/disease duration						IFN-α2	Interferon alpha-2
PMS	Progressive Multiple Sclerosis						IFN-β	Interferon beta
Pos	Positive						IFN-λ2	Interferon lambda2
PPMS	Primary Progressive Multiple Sclerosis						IgA	Immunoglobulin A
PRMS	Progressive Relapsing Multiple Sclerosis						IgG	Immunoglobulin G
RIS	Radiological Isolated Syndrome						IgG1	Immunoglobulin G1
RNFL_PMB	Papillomacular bundle retinal nerve fibre layer thickness						IgG-IF	Intrathecal fraction IgG
RNFL_T	Temporal segment retinal nerve fibre layer thickness						IgM	Immunoglobulin M
RMS	Relapsing form of Multiple Sclerosis						IgM-IF	Intrathecal fraction IgM
ROC	Receiver Operator Characteristics						IgMOB	Immunoglobulin M oligoclonal bands
RRMS	Relapsing-remitting Multiple Sclerosis						IL-10	Interleukin 10
SD	Standard Deviation						IL-12	Interleukin 12
SDMT	Symbol Digit Modalities Test						IL-12/23p40	Interleukin-12 p40 subunit
SEM	Standard Error of the Mean						IL-12p40	Interleukin 12 subunit 40
sNF-L	Serum neurofilament light chain						IL-12p70	Interleukin 12 subunit 70
SPMS	Secondary Progressive Multiple Sclerosis						IL-13	Interleukin 13
							IL-15	Interleukin 15
							IL-15	Interleukin 15
							IL-16	Interleukin 16
							IL-17	Interleukin 17
							IL-17a	Interleukin 17A
							IL-18	Interleukin 18
							IL-1ra / IL-1rn	Interleukin 1 receptor antagonist
							IL-1α	Interleukin 1 alpha
							IL-1β	Interleukin one beta
							IL-2	Interleukin 2
							IL-21	Interleukin 21
							IL-23A	Interleukin 23 subunit alpha
							IL-3	Interleukin 3
							IL-4	Interleukin 4
							IL-5	Interleukin 5
							IL-6	Interleukin 6
							IL-7	Interleukin 7
							IL-8 / CXCL8	Interleukin 8
							IL-9	Interleukin 9
							IP-10 / CXCL10	Interferon gamma-induced protein 10
							KLK6	Kallikrein-6
							KLK6-2	Kallikrein-6 variant 2
							LS-OCMB	Lipid-specific IgM oligoclonal bands
							LTA	Lymphotoxin-alpha
							MBP	Myelin Bacis Protein
							MCP-1 / CCL2	Monocyte chemoattractant protein-1
							MIF	Macrophage migration inhibitory factor
							MIP-1α/CCL3	Macrophage inflammatory protein 1 alpha
							MIP-1β/CCL4	Macrophage inflammatory protein 1 beta
							miR-142-3p	MicroRNA 142 3p
							miRNA	MicroRNA
							MMP-1	Matrix metalloproteinase-1
							MMP-2	Matrix metalloproteinase-2
							MMP-3	Matrix metalloproteinase-3
							MMP-9	Matrix metallopeptidase 9
							MMP-9	Matrix metalloproteinase-9
							MOG	Myelin-oligodendrocyte glycoprotein
							MPO	Myeloperoxidase
							MRZ reaction	Antibody reaction against measles, rubella and varicella zoster virus
							MUC18	Cell surface glycoprotein MUC18
							NF-H	Neurfilament heavy chain
							NF-L	Neurofilament light chain
							NK cells	Natural Killer cells
							NK-like T cells	Natural Killer-like T cells
							NO	Nitric Oxide
							NO2-	Nitrate
							NO3-	Nitrite
							NPTX2	Neuroprotexin
							OCB / OI	Oligoclonal bands
							OCMB	IgM oligoclonal bands
							OPN	Osteopontin
							PAF	Platelet activating factor
							PDGF-bb	Platelet-derived growth factor bb
							PGCB	Brevican core protein
							PGF2α	Prostaglandin F2 alpha
							PON1	Serum paraoxonase/arylesterase 1
							P-tau	Phospho-tau
							RCA-I	Ricinus communis agglutinin I
							sBCMA	Soluble B-cell maturation antigen
							sCD14	Soluble Cluster of Differentiation 14
							sCD163	Soluble Cluster of Differentiation 163
							sCD27	Soluble Cluster of Differentiation 27
							SCF	Stem cell factor
							SCG2	Secretogranin-2
							SEM7A	Semaphorin-7A
							SERPINA1	Serpin Family A Member 1
							SERPINE1	Serine protease inhibitor 1
							sHLA-G	Soluble Human Leukocyte Antigen G
							sHLA-I	Soluble Human Leukocute Antigen I
							SPARCL1	SPARC-like protein 1
							sTNFR1	Soluble tumour necrosis factor receptor-1
							sTNFR2	Soluble tumour necrosis factor receptor-2
							sTREM2	Soluble Triggering receptor expressed on myeloid cells 2
							T cells	Type of lymhpocyte
							TF	Transfer factor
							TGF-β	Transforming growth factor beta
							TGF-β1	Transforming growth factor-beta 1
							TGF-β2	Transforming growth factor-beta 2
							TGF-β3	Transforming growth factor-beta 3
							TIMP-1	Tissue Inhibitor of Metalloproteinase-1
							TNFRSF1B	TNF Superfamily Member 1b
							TNFSF12 / TWEAK	TNF Superfamily Member 12
							TNFSF13 / APRIL	TNF Superfamily Member 13
							TNFSF13B / BAFF	TNF Superfamily Member 13b
							TNFSF14 / LIGHT	TNF Superfamily Member 14
							TNF-α	Tumor necrosis factor alpha
							TNF-β1	Tumor necrosis factor beta 1
							TNF-β2	Tumor necrosis factor beta 2
							TNF-β3	Tumor necrosis factor beta 3
							TRAIL	TNF-related apoptosis-inducing ligand
							TTHY	Transthyretin
							VEGF	Vascular endothelial growth factor
							VEGFA	Vascular Endothelial Growth Factor A
							VEGFA	Vascular endothelial growth factor A
							VILIP-1	Visinin-like protein 1
							VWF	Von Willebrand Factor
							YKL-40/CHI3L1	Chitinase-3-like protein 1
							α/β T cells	Alphabeta T cells
							γ/δ T cells	Gammadelta T cells

## Sheet: Baseline
Study reference	Year	Journal (ISSN)	Aim	Patient cohort (n)	Patient subgroups (n)	Diagnostic criteria	Age (Mean (±SEM or SD) or Median ((IQ) range))	MMSE (Mean (±SEM or SD) or Median ((IQ) range))	EDSS (Mean (±SEM or SD) or Median ((IQ) range))	Treatment (n)	CSF Biomarker	Method	Intra-assay CV	Limit of detection	Detectability rate	Blinded?	Biomarker level (±Mean (SEM or SD) or Median ((IQ) range))	Clinical score	Statistical analysis	Correlation coefficient; p	Correlation strength
Sharief & Hentges 1991	1991	The New Engeland Journal of Medicine (1533-4406)	To identify an in vivo correlation of TNF-α levels to the severity of disease in MS	Chronic PMS (32)	N.A.	Poser CM, Paty DW, Scheinberg L, et al. New diagnostic criteria for multiple sclerosis: guidelines for research protocols. Ann Neurol 1983;13;227-31.	37.4 (±6.3)	N.A.	3.66 (±0.15)	Chronic PMS (0)	TNF-α	In house ELISA	N.R.	0.01 U/ml	0.53	Yes	TNF-α: 97,88 (±47,84) U/ml	EDSS PI	Spearman correlation	EDSS (n=17) - TNF-α: r = 0.834, p < 0.001 PI (n=17) - TNF-α: r = 0.741, p < 0.001	Strong
Callea et al. 1999	1999	Journal of Neuroimmunology (0165-5728)	To assess the role of PAF in the BBB dysfunction found in MS patients through comparison of its plasma and CSF levels in relapsing remitting and secondary progressive patients, coupled with serial gadolinium-enhanced MRI to monitor periods of quiescent and active BBB breakdown	MS (20)	RRMS (11) - RRMS relapse (9) - RRMS remission (2) SPMS (9)	Poser CM, Paty DW, Scheinberg L, et al. New diagnostic criteria for multiple sclerosis: guidelines for research protocols. Ann Neurol 1983;13;227-31.	RRMS: 38 (28-48) SPMS: 50 (32-36)	N.A.	RRMS: 2.5 (1-3) SPMS: 3 (2-4)	B.P + S.P (2) - Corticosteroids - IFN-β	PAF	In house aggregation assay	< 3%	7.6*10^(-12) M	1	N.R.	RRMS - PAF: 8,59 (±6,39) ng/ml SPMS - PAF: 0,55 (±0,68) ng/ml	EDSS	N.R.	EDSS - RRMS PAF: n.s. - SPMS PAF: N.R.	N.A.
Cepok et al. 2001	2001	Brain (1460-2156)	To identify distinct patterns of CSF cytology and relate them to clinical disease parameters	MS recruited (60) MS included (31) = "Only MS patients with disease duration of at least 3 years (11.8 (3-37)) were included"	RRMS (21) SPMS (6) PPMS (4)	Poser CM, Paty DW, Scheinberg L, et al. New diagnostic criteria for multiple sclerosis: guidelines for research protocols. Ann Neurol 1983;13;227-31.	MS recruited (60): 37 (17-69)	N.A.	N.R.	MS (6) - Treatment	Lymphocytes and monocytes (CD4+ & CD8+ T cells α/β & γ/δ T cells NK cells NK-like T cells B cells Plasma cells) IgG OCB	Flow cytometry (BD Biosciences)	N.R.	N.R.	N.R.	N.R.	RRMS - PAF: 8,59 (±6,39) ng/ml SPMS - PAF: 0,55 (±0,68) ng/ml	EDSS PI	Spearman correlation	EDSS (n=31) - B-cell/Monocyte ratio: n.s. - Other CSF: n.s. PI (n=31) - B-cell/Monocyte ratio: r = 0.57, p = 0.0009 PI (n=27)(RRMS+SPMS) - B-cell/Monocyte ratio: r = 0.59, p = N.R. PI (n=21) (RRMS) - B-cell/Monocyte ratio: r = 0.63, p = N.R.	Moderate
Yuceyar et al. 2001	2001	Clinical Neurology and Neurosurgery (1872-6968)	To assess NO production in MS patients and to delineate its involvement in different stages	MS (25)	RRMS relapse (15) SPMS (10)	Poser CM, Paty DW, Scheinberg L, et al. New diagnostic criteria for multiple sclerosis: guidelines for research protocols. Ann Neurol 1983;13;227-31. Subgroup classification -Lublin FD. Reingold SC. The National Multiple Sclerosis Society (USA. Advisory Committee on Clinical Trails of New Agents in Multiple Sclerosis) defining the clinical course of multiple sclerosis: results of an international…	MS: 34.32 (17-60) - RRMS: 29.93 (17-50) - SPMS: 40.9 (25-60)	N.A.	MS: 3.4 (1.5-7.5) RRMS: 2.73 (1.5-7) - Determined during relapse SPMS: 4.4 (3-7.5)	MS (0)	NO2- NO3-	NO2-: Colorimetric assay NO3-: Spectrophotometric assay	N.R.	N.R.	1	N.R.	MS - NO2- + NO3-: 25,39 (±7,58) µM - NO2-: 5,0 (±3,85) µM - NO3-: 19,82 (±6,93) µM RRMS - NO2- + NO3-: 24,54 (±6,23) µM - NO2-: 4,85 (±3,35) µM - NO3-: 19,64 (±5,59) µM SPMS - NO2- + NO3-: 26,66 (±9,47) µM - NO2-: 5,48 (±4,68) µM - NO3-: 20,09 (±8,91) µM	EDSS PI	Spearman correlation	EDSS MS (RRMS+SPMS) - NO2- + NO3-: n.s. - NO2-: n.s. - NO3-: n.s. PI (SPMS) - NO2- + NO3-: n.s. - NO2-: n.s. - NO3-: n.s.	N.A.
Silber et al. 2002	2002	Neurology (1526-632X)	To investigate whether progression in MS is associated with CSF antibodies to the 68-kd NF-L, an axonal cytoskeletal protein, and to compare this with antibodies against tubulin and the NF-H	MS (66)	RRMS (38) SPMS (18) PPMS (10)	Poser CM, Paty DW, Scheinberg L, et al. New diagnostic criteria for multiple sclerosis: guidelines for research protocols. Ann Neurol 1983;13;227-31.	RRMS: 29 (23-29) SPMS: 28 (20-41) PPMS: 41 (34-56)	N.A.	N.R.	SPMS (1) + PPMS (1) - Steroids PPMS (1) - Azathioprine - Steroids	Anti-NF-L antibodies Anti-NF-H antibodies Anti-tubulin antibodies Intrathecal production: index = (CSF units/serum)/(CSF albumin/serum)	In house ELISA	Between test - Anti-NF-L: 14.8% - Anti-NF-H: 6.8% - Anti-tubulin: 17.9%	Lowest dilution of standard curve with an optical densitiy (OD) higher than the mean plus 3SD of wells filled with BSA - Anti-NF-L: 1:3200 - Anti-NF-H: 1:12800 - Anti-tubulin: 1:12800	RRMS - Anti-NF-L index (n = 38) - Anti-NF-H index (n = 19) - Anti-tubulin index (n = 38) SPMS - Anti-NF-L index (n = 18) - Anti-NF-H index (n = 6) - Anti-tubulin index (n = 18) PPMS - Anti-NF-L index (n = 10) - Anti-NF-H index (n = 6) - Anti-tubulin index (n = 10) OD < standard curve = 25 OD > standard curve = 12800 (anti-NF-L) or 102400 (anti-NF-H; anti-tubulin)	Yes	*Indices from reciprocal dilutions RRMS - Anti-NF-L: 260 (145 - 583) - Anti-tubulin: 213 (94 - 537) - Anti-NF-H: 427 (238 - 5305) PPMS - Anti-NF-L: 810 (217 - 3523) - Anti-tubulin: 331 (204 - 1167) - Anti-NF-H: 356 (193 - 15710) SPMS - Anti-NF-L: 1885 (658 - 3876) - Anti-tubulin: 183 (72 - 846) - Anti-NF-H: 522 (254 - 1061)	EDSS	Spearman correlation	EDSS MS (n = 49; RRMS n = 24, SPMS n = 16, and PPMS n = 9) - Anti-NF-L: r = 0.62, p < 0.0001 - Anti-NF-L index: r = 0.54, p < 0.0001 - Anti-tubulin: r = 0.34, p = 0.02 - Anti-tubulin index: r = 0.38, p = 0.008 - Anti-NF-H: r = 0.51, p = 0.007 - Anti-NF-H index: r = 0.18, p = 0.39	Weak - Moderate - Strong
Tarkowski et al. 2003	2003	Journal of Neurology, Neurosurgery and Psychiatry (1468-330X)	To analyse the CSF values of the proinflammatory cytokines, IL-1β, TNF-α, GM-CSF, of the anti-inflammatory cytokine TGF-β, of tau protein and of Aβ, a protein involved in the formation of senile plaques, in prospectively followed up patients with MCI	MCI (56)	N.A.	Petersen et al., Apolipoprotein E, status as a predictor of the development of Alzheimer’s disease in memory-impaired individuals. JAMA 1995 American Psychiatric Association. Diagnostic and statistical manual of mental disorders. 4th edn. Washington, DC: American Psychiatric Association, 1994. Mc Khann et al., Clinical diagnosis of Alzheimer’s disease: report of the NINCDS-ADRDA Work Group under …	72 (±1)	28.9 (±0.1)	N.A.	N.R.	TNF-α IL-1β GM-CSF TGF-β	ELISA (R&D Systems)	N.R.	TNF-α: 0.2 pg/ml IL-1β: 0.1 pg/ml GM-CSF: 0.04 ng/ml TGF-β: 7 pg/ml	Detectable TNF-α: n = 41 Detectable IL-1β: n = 6 Detectable GM-CSF: n = 0 Detectable TGF-β: n = 56 Concentration < detection limit = assumed negative For the logarithmic transformation, all values for TNF-α and IL-1β below the detection levels were considered to be at the detection level	N.R.	MCI - TNF-α: 0,4 (±0,1) pg/ml - TGF-β: 124 (±20) pg/ml - IL-1β: 0,04 (±0,02) pg/ml - GM-CSF: 0,0 (±0,0) ng/ml	MMSE	Spearman correlation	MMSE - TNF-α: r = 0.04, p = n.s. - IL-1β: r = 0.46, p = 0.0006 - GM-CSF: N.R. - TGF-β: r = -0.03, p = n.s.	Moderate
Ehling et al. 2004	2004	Multiple Sclerosis (1477-0970)	To investigate whether serum and CSF antibodies to the light subunit of the NF-L may serve as biological markers for axonal pathology and/or disease progression in multiple sclerosis	MS (130)	RRMS (69) SPMS (38) PPMS (23)	Poser CM, Paty DW, Scheinberg L, et al. New diagnostic criteria for multiple sclerosis: guidelines for research protocols. Ann Neurol 1983;13;227-31.	MS: 42.1 (32.7-49.5) RRMS: 34.5 (30.6-41.2) SPMS: 49.0 (41.6-56.5) PPMS: 49.9 (40.4-62.7)	N.A.	MS: 3.7 (1.5-6.0) RRMS: 1.5 (1.0-2.5) SPMS: 6.0 (4.5-6.5) PPMS: 6.0 (4.0-6.5)	N.R.	Anti-NF-L antibodies	In house ELISA	N.R.	N.R.	N.R.	N.R.	N.R.	EDSS	N.R.	EDSS MS (n=40; 24 RRMS, 8 SPMS and 8 PPMS) - Anti-NF-L: n.s. - Anti-NF-L index: n.s.	N.A.
Fainardi et al. 2006	2006	Multiple Sclerosis (1477-0970)	To provide further insight into the effective contribution of classical sHLA-I and non-classical sHLA-G molecules in immune dysregulation occurring in MS	MS (103) - MS relapse (70) - MS remission (12) PP is by definition not included in the subgroups	RRMS (69) - RRMS relapse (58) - RRMS remission (11) SPMS (21) - SPMS relapse (12) - SPMS remission (9) PPMS (13)	Poser CM, Paty DW, Scheinberg L, et al. New diagnostic criteria for multiple sclerosis: guidelines for research protocols. Ann Neurol 1983;13;227-31. McDonald WI, Compston A, Edan G, Goodkin D, Hartung HP, Lublin FD et al. Recommened diagnostic criteria for multiple scleorsis: guidelines from the International Panel on the Diagnosis of Multiple Sclerosis. Ann Neurol 2001;50:121-27.	MS: 39.5 (±11.8)	N.A.	MS: 2.8 (±1.4)(0-6.5)	MS (0)	sHLA-I sHLA-G sHLA indices	In house ELISA	sHLA-G: 1.4 % sHLA-I: 1.4%	sHLA-G: 1 ng/ml sHLA-I: 2 ng/ml	1	N.R.	MS total - sHLA-I: 33,5 (±77,3) ng/ml - Intrathecal synthesis sHLA-I: 36/103 (±34,9%) - sHLA-G: 3,7 (±9,1) ng/ml - Intrathecal synthesis sHLA-G: 31/103 (±30,1%) RRMS - sHLA-I: 41,5 (±92,2) ng/ml - Intrathecal synthesis sHLA-I: 28/69 (±40,6%) - sHLA-G: 2,8 (±5,6) ng/ml - Intrathecal synthesis sHLA-G: 18/69 (±26,1%) SPMS - sHLA-I: 19,1 (±25,1) ng/ml - Intrathecal synthesis sHLA-I: 5/21 (±23,8%) - s…	EDSS	Spearman correlation	EDSS - sHLA-I: n.s. - sHLA-G: n.s.	N.A.
Galimberti et al. 2006	2006	Archives of Neurology (1538-3687)	To determine IP-10, MCP-1, and IL-8 levels in CSF from subjects with aMCI and patients with AD as compared with age- matched controls	AD (36) - EOAD: age at onset < 65 (22) - LOAD: age at onset ≥ 65 (14)	AD severe: CDR3 (16) AD less severe: CDR1-2 (20)	McKhann G et al., Clinical diagnosis of Alzheimer’s disease: report of the NINCDS-ADRDA Work Group under the auspices of Department of Health and Human Services Task Force on Alzheimer’s Disease. Neurology. 1984	EOAD: 59.4(±0.9) LOAD: 72.4(±1.3)	EOAD: 15.5(±1.5) LOAD: 18.7(±1.5)	N.A.	AD (5) - Donepezil hydrochloride (3) - Galantamine hydrobtomide (1) - Rivastigmine tartrate (1)	IP-10/CXCL10 MCP-1/CCL2 IL-8/CXCL8	ELISA (IP-10 Chemicon, MCP-1 and IL-8 (Amersham Biosciences)	N.R.	IP-10: 16.2 pg/ml MCP-1: 10.0 pg/ml IL-8: 5.0 pg/ml	N.R.	Yes	AD - IP-10: 103,38 (±12,84) pg/ml - MCP-1: 1032,76 (±50,25) pg/ml - IL-8: 33,73 (±2,07) pg/ml	MMSE	Spearman correlation	MMSE - IP-10: r = 0.37, p = 0.03 - MCP-1: r = 0.35, p = 0.04 - IL-8: N.R.	Weak
Piccio et al. 2008	2008	Brain (1460-2156)	To describe for the first time a human soluble TREM-2 variant protein	MS (73)	RRMS (52) PPMS (21)	McDonald WI, Compston A, Edan G, Goodkin D, Hartung HP, Lublin FD et al. Recommened diagnostic criteria for multiple scleorsis: guidelines from the International Panel on the Diagnosis of Multiple Sclerosis. Ann Neurol 2001;50:121-27.	RRMS: 38 (±10) PPMS: 54 (±9)	N.A.	RRMS: 3.5 (1-6.5) PPMS: 6 (2-9)	RRMS (26) - IFN-β - Glatiramer acetate PPMS (0)	sTREM2 sTREM2 index	In house ELISA	N.R. Average value of internal standard calcluated over all assays was 2.6 ± 0.5 ng/ml	N.R.	1	N.R.	RRMS - sTREM2: 0,90 (±0,55) ng/ml - TREM2-index: 0,43 (±0,46) - IgG: 6,8 (±5,2) - IgG index: 1 (±0,5) - OCB (pos/total): 41/52 PPMS - sTREM2: 1,08 (±0,81) ng/ml - TREM2-index: 0,34 (±0,48) - IgG: 5 (±3,3) - IgG index: 0,9 (±0,5) - OCB (pos/total): 19/21	EDSS MSSS	Pearson correlation Spearman correlation	EDSS - sTREM2: n.s. MSSS - sTREM2: n.s.	N.A.
Popp et al. 2009	2009	Journal of Psychiatric Research (0022-3956)	To determine whether MIF production is up-regulated early in the course of AD	AD (31)	N.A.	McKhann et al., Clinical diagnosis of Alzheimer’s disease: report of the NINCDS-ADRDA Work Group under the auspices of Department of Health and Human Services Task Force on Alzheimer’s Disease. Neurology 1984	69.77 (±7.07)	20.87 (±4.46)	N.A.	AD (0)	MIF IFN-ɣ IL-6 TNF-α	ELISA (R&D Systems)	N.R.	MIF: 30 pg/ml IFN-ɣ: 15.6 pg/ml IL-6: 0.156 pg/ml TNF-α: 0.5 pg/ml	N.R.	Yes	MIF: 2295,71 (163 - 9667) pg/ml IFN-y: 70,4434 (61,74 - 99,63) ng/ml IL-6: 3,6796 (2,99 - 5,95) ng/ml TNF-α: 5,4113 (4,67 - 7,53) ng/ml	MMSE	Spearman correlation	MMSE - MIF: p = 0.610 - TNF-α: p = 0.429 - IL-6: p = 0.724 - IFN-ɣ: p = 0.563	N.A.
Comi et al. 2010	2010	Journal of Alzheimer's Disease (1875-8908)	To elucidate the role of OPN in AD	AD (67)	N.A.	Dubois B, et al., Research criteria for the diagnosis of Alzheimer’s disease: revising the NINCDS-ADRDA criteria. Lancet Neurol. 2007	70 (±12)	22 (21-25)	N.A.	N.R.	OPN	ELISA (Calbiochem)	N.R.	N.R.	N.R.	Yes	OPN: 5968 (2664 - 10762) ng/ml	MMSE	Spearman correlation	MMSE AD (n = 48) - OPN: r = 0.58, p < 0.0001	Moderate
Correa et al. 2011	2011	Arquivos de Neuro-Psiquiatria (1678-4227)	To evaluate the levels of BA, tau, p-tau and chemokines (MCP-1, CXCL8 and CXCL10) in the CSF of patients with AD and healthy controls. To evaluate the correlation of these markers with clinical parameters.	AD (22)	N.A.	McKhann G et al. Clinical diagnosis of Alzheimer’s disease: report of the NINCDS-ADRDA Work Group under the auspices of Department of Health and Human Services Task Force on Alzheimer’s Disease. Neurology. 1984	74.7 (±10.2)	16 (±N.R.)	N.A.	AD (0)	MCP-1/CCL2 IL-8/CXCL8 IP-10/CXCL10	ELISA (R&D Systems)	N.R.	N.R.	N.R.	N.R.	MCP-1: 611,9 (±72,32) pg/ml CXCL8: ± 20 pg/ml CXCL10: ± 10 pg/ml	MMSE	N.R.	MMSE - MCP-1: n.s. - CXCL8: n.s. - CXCL10: n.s.	N.A.
Sladkova et al. 2011	2011	Neurological Research (1743-1328)	To search for differences in inflammatory and degenerative CSF markers between RRMS and the CIS	MS (65)	CIS (20) RRMS (45)	McDonald criteria (reference N.R.)	CIS: 34.9 (±N.R.) RRMS: 39.6 (±N.R.)	N.A.	EDSS: N.R. Disease duration MS: - 3.5 years (±N.R.) - 11.4 years (1 month-28 years)	N.R.	Transferrin C3 C4 Haptoglobin Beta2microglobulin Orosomucoid AAT OCB QIgG	ELISA, spectrophotometry, turbidimetry, and nephelometry - Not further specified	N.R.	N.R.	N.R.	N.R.	CIS - C3: 3,67 (±1,43) mg/L - C4: 1,82 (±0,48) mg/L - Haptoglobin: 2,54 (±2,64) mg/L - Beta2microglobulin: 0,91 (±0,22) mg/L - AAT: 9,05 (±6,10) mg/L - Orosomucoid: 6,22 (±4,21) mg/L - Transferrin: 17,79 (±4,88) mg/L - QIgG: 6,29 (±10,50) - OCB number: 9,40 (±9,48) RRMS - C3: 4,04 (±3,10) mg/L - C4: 2,04 (±1,62) mg/L - Haptoglobin: 2,51 (±3,91) mg/L - Beta2microglobulin: 0,95 (±0,30) mg/L - AAT: …	EDSS	Spearman correlation	EDSS CIS - OCB number: positive correlation, p < 0.05 - Other findings: N.R.	N.R.
Obradovic et al. 2012	2012	Vojnosanitetski pregled (2406-0720)	To investigate whether there is a difference in the production of the TNF-α and IL-4 in CSF and plasma in the MS patients and the controls (other neurological non-inflammatory diseases)	MS (60)	RRMS (48) - RRMS relapse (34) - RRMS remission (14) SPMS (12)	Poser CM, Paty DW, Scheinberg L, et al. New diagnostic criteria for multiple sclerosis: guidelines for research protocols. Ann Neurol 1983;13;227-31.	43.5 (± 3.2)	N.A.	3.8 (±0.7)	0	TNF-α IL-4	ELISA (Genzyme Predicta)	N.R.	N.R.	TNF-α: MS (100%) IL-4: MS (90%)	N.R.	RRMS Relapse - TNF-α: 197,8 (81,6 - 246,9) pg/ml - IL-4: 77,5 (56,0 - 90,1) pg/ml RRMS Remission - TNF-α: 9,8 (4,3 - 15,1- pg/ml - IL-4: 253,0 (202,1 - 294,6) pg/ml SPMS - TNF-α: 165,2 (93,2 - 226,4) pg/ml - IL-4: 64,6 (48,2- 74,7) pg/ml	EDSS	Linear regression	EDSS MS - TNF-α: n.s. - IL-4: n.s.	N.A.
Sun et al. 2013	2013	Mediators or Inflammation (1466-1861)	To further clarify the role of OPN in the progression of cognitive decline, we longitudinally assessed the OPN expression changes in the plasma and CSF in the same individuals	AD (35) - EOAD (3) - LOAD (32)	AD (35) - Newly diagnosed AD (17) - "Chronic" AD (18)	McKhann et al., Clinical diagnosis of Alzheimer’s disease: report of the NINCDS-ADRDA work group under the auspices of department of Health and Human Services Task Force on Alzheimer’s disease. Neurology. 1984 Diagnostic and Statistical Manual of Mental Disorders DSM-IVR, American Psychiatric Association, 1994.	Newly diagnosed AD: 73 (61–81) "Chronic" AD: 74 (59–83)	Newly diagnosed AD: 22.9 (± 2.7) "Chronic" AD: 18.9 (± 4.3)	N.A.	N.R.	OPN	ELISA (Assay Designs, Inc.)	Assays were repeated when difference between two probes > 10%	3.33 ng/ml	1	N.R.	Newly diagnosed AD - OPN: 226,5 (±21,2) ng/ml "Chronic" AD - OPN: 165,6 (±20,4) ng/ml	MMSE	Pearson correlation	MMSE AD - OPN: r = 0.53, p < 0.001	Moderate
Toledo et al. 2014	2014	Alzheimer's Research & Therapy (1758-9193)	To test CSF levels of complement proteins that could be linked to cognitive and structural changes in AD may have diagnostic and prognostic value	MCI (163) AD (83) All patients hemoglobin < 1 500 ng/ml	N.A.	McKhann et al., The diagnosis of dementia due to Alzheimer's disease: recommendations from the National Institute on Aging-Alzheimer's Association workgroups on diagnostic guidelines for Alzheimer's disease. Alzheimer's & dementia : the journal of the Alzheimer's Association 2011	MCI 74.5 (±7.6) AD 74.8 (±7.9)	MCI: 27.0 (±1.8) AD: 23.7 (±1.9)	N.A.	N.R.	C3 FH	Milliplex (Millipore)	0.03	C3: 0.05 ng/ml FH: 0.223 ng/ml	N.R.	N.R.	MCI - FH: 1452,0 (1176,3 - 1928,3) ng/ml - C3: 3614,1 (2559,7 - 4597,7) ng/ml AD - FH: 1507,9 (1145,3 - 2053,2) ng/ml - C3: 3690,3 (2522,3 - 5328,1) ng/ml	MMSE ADAS-Cog Summary composite executive function and memory	Mixed-effects model	ADAS-Cog AD: C3 - β: -0.0095 - p = 1.0 ADAS-Cog AD: FH - β: -0.017 - p = 1.0 ADAS-Cog MCI: C3 - β: -0.O61 - p = 1.0 ADAS-Cog MCI: FH - β: -0.077 - p = 1.0 MMSE AD: C3 - β: -0.45 - p = 0.53 MMSE AD: FH - β: -0.14 - p = 0.54 MMSE MCI: C3 - β: -0.062 - p = 1.0 MMSE MCI: FH - β: -0.17 - p = 1.0 Composite memory AD: C3 - β: 0.10 - p = 0.76 Composite memory AD: FH - β: 0.083 - p = 0.59 Composite memory…	N.A.
Aeinehband et al. 2015	2015	PLOS One (1932-6203)	To determine and correlate CSF levels of C3 in MS patients and controls, to different disease measures, including a biomarker for nerve injury, as well as to activity of the two main ACh hydrolyzing enzymes	MS (48)	RRMS (33) - RRMS relapse (16) - RRMS remission (17) SPMS (9) PPMS (6)	McDonald WI, Compston A, Edan G, Goodkin D, Hartung HP, Lublin FD et al. Recommened diagnostic criteria for multiple scleorsis: guidelines from the International Panel on the Diagnosis of Multiple Sclerosis. Ann Neurol 2001;50:121-27.	MS: 41.2 (±11.6) RRMS: 36.6 (±9.6) -Relapse: 34.1 (±8.5) -Remission: 39.1 (±10.2) SPMS: 52.0 (±10.1) PPMS: 50.3 (±8.5)	N.A.	MS: 3.0 (0-6.5) RRMS: 2.0 (0-4.5) -Relapse: 2.0 (0-4.5) - Remission: 1.9 (0-4) SPMS: 5.2 (4-6.5) PPMS: 4.2 (3.5-5.5)	RRMS (2) - IFN-β1a - Natalizumab	C3 BuChE AChE	In house ELISA (C3) In house enzymatic activity assays (BuChE & AChE)	N.R.	N.R.	N.R.	Yes	MS - C3: 2400,3 (856,6 - 5030,3) µg/L - BuChE: 6,0 (3,4 - 9,4) nmol/min/ml - AChE: 7,3 (1,8 - 17,5) nmol/min/ml RRMS - C3: 2227,9 (856,6 - 4249,8) µg/L - BuChE: 5,7 (3,4 - 9,3) nmol/min/ml - AChE: 8,0 (1,8 - 17,5) nmol/min/ml RRMS relapse - C3: 2273,8 (1245,7 - 3986,6) µg/L - BuChE: 6,1 (4,4 - 9,3) nmol/min/ml - AChE: 8,3 (1,8 - 17,5) nmol/min/ml RRMS remission - C3: 1964,4 (856,6 - 4249,8) µg/L …	EDSS MSSS	Pearson correlation	MS: C3 - EDSS: r² = 0.17, p = 0.0034 - MSSS: r² = 0.13, p = 0.023 MS: BuChE - EDSS: r² = 0.08, p = 0.051 MS: AChE - EDSS: r² = 0.064, p = 0.086	Weak
Ferraro et al. 2015	2015	Journal of Neuroimmunology (0165-5728)	To correlate CSF CXCL13 levels with clinical, MRI and CSF parameters, including CSF IgMOB, in a cohort of CIS patients who were followed up for at least two years or until a relapse occurred	CIS (110)	N.A.	MS dizgnosis was established based on MRI criteria of DIS and DIT, in accordancz with the 2010 McDonalds criteria (Polman et al. 2011) Conversion to CDMS was defined by the occurence of new or worsening neurological symptoms lasting at least 24h, associated with at least a one-point increase in an EDSS functional score, not acocmpanied by fever or infection.	CIS: 35 (±10)	N.A.	CIS: 2 (±0.7)	N.A.	CXCL13	ELISA (R&D Systems)	N.R.	1.64 pg/ml	N.R.	N.R.	CXCL13: 13,5 pg/ml (0 - 357)	EDSS	Spearman correlation	EDSS - CXCL13: n.s.	N.A.
Lueg et al. 2015	2015	Neurobiology of Aging (1558-1497)	To identify a particular immune profile in the PB and CSF in patients with mAD and MCI and its potential functional relevance and association with neurodegeneration.	MCI (19) AD (54)	MCI (15) AD (46)	Petersen. Mild cognitive impairment as a diagnostic entity. J. Intern. Med. 2004 Dubois et al., Research criteria for the diagnosis of Alzheimer’s disease: revising the NINCDS-ADRDA criteria. Lancet Neurol. 2007	MCI: 68.0 (±N.R.) AD: 68.7 (±N.R.)	MCI 26 (±3.1) AD 21 (±3.1)	N.A.	N.A.	CSF cells (T, B, Innate cells)	Flow cytometry (Beckman Coulter)	N.R.	N.R.	N.R.	N.R.	MCI (n = 15) - T cells: 87,9 (±7,4)% - CD8+ T cells: 30,8 (±13,7)% - HLA-DR+ CD8+ T cells: 39,6 (±10,4)% - CD4+ T cells: 64,3 (±13,2)% - HLA DR+ CD4+ T cells: 15,3 (±5,8)% AD (n = 46) - T cells: 88,1 (±6,1)% - CD8+ T cells: 26,9 (±8,5)% - HLA-DR+ CD8+ T cells: 46,9 (±14,9)% - CD4+ T cells: 68,1 (±9,9)% - HLA DR+ CD4+ T cells: 16,6 (±8,5)%	MMSE Verbal learning: AVLT Verbal retrieval: AVTL Visuospatial skills: Rey Complex, Figure Test and Recognition Trial Object naming: Word Production Test Set shifting: Trail Making Test Verbal fluency: Category and Letter Fluency	Pearson correlation	MMSE AD - aCD8+: r = -0.020, p > 0.05 - aCD4+: r = -0.214, p > 0.05 Verbal learning AD - aCD8+: r = -0.371, p < 0.05 - aCD4+: r = -0.441, p < 0.05 Verbal retrieval AD - aCD8+: r = -0.744, p < 0.05 - aCD4+: r = -0.465, p < 0.05 Visuospatial skills AD - aCD8+: r = -0.334, p < 0.05 - aCD4+: r = -0.364, p > 0.05 Object naming AD - aCD8+: r = -0.025, p > 0.05 - aCD4+: r = -0.105, p > 0.05 Set shifting…	Weak - Moderate - Strong
Decker et al. 2016	2016	Multiple Sclerosis Journal (1477-0970)	To determine whether immunoglobulin G galactosylation might be changed in multiple sclerosis	MS (74)	CIS (9) RRMS (33) SPMS (8) PPMS (2)	Polman CH, Reingold SC, Banwell B, et al. Diagnostic criteria for Multiple Sclerosis: 2010 revisions to the McDonald criteria. Ann Neurol 2011;69:292-302	31.2 (±1.1)	N.A.	N.R.	Glucocorticoids (5) Natalizumab (3)	AF = GSL-II/RCA-I binding to IgG	In house Lectin-binding assay	GSL-II/RCA-I: < 15%	N.R.	1	N.R.	MS - AF: 1,6 (N.R.) CIS - AF = 0,83 (N.R.) RRMS - AF = 1,54 (N.R.) PPMS - AF = 1,75 (N.R.) SPMS - AF = 1,62 (N.R.)	EDSS	Spearman correlation	EDSS MS AF: n.s.	N.A.
Hesse et al. 2016	2016	BMC Neurology (1471-2377)	To further elucidate the role of cytokines in AD by simultaneous assessment of IL-1β, IL-8 and TNF-α levels in serum and CSF samples of AD patients compared with age-matched controls. To investigate whether these cytokines correlate with cognitive performance.	AD (41? 45?)	N.A.	McKhann et al., Clinical diagnosis of Alzheimer's disease: report of the NINCDS-ADRDA Work Group under the auspices of Department of Health and Human Services Task Force on Alzheimer's Disease. Neurology. 1984. American Psychiatric Association. American Psychiatric Association Practice Guidelines for the treatment of psychiatric disorders: compendium 2006. Arlington: American Psychiatric Pub; 200…	68 (66–72)	21.5 (17.0–24.0)	N.A.	N.R.	IL-8/CXCL8 TNF-α IL-1β	ELISA (Meso Scale Discovery)	N.R.	IL-8: 0.10 pg/ml TNF-α: 0.29 pg/ml IL-1β: 0.28 pg/ml	N.R.	Yes	IL8: 35,90 ( 29,67 - 46,16) pg/ml TNF-α: 0,42 (0,30 - 0,64) pg/ml IL1beta: 0,54 (0,27 - 0,82) pg/ml	MMSE	Spearman correlation	MMSE AD with complete biomarker profile (n = N.R.) - IL-1β: r = -0.33, p = 0.02 - IL-8: r = 0.02, p = 0.89 - TNF-α: r = -0.03, p = 0.86	Weak
Lam et al. 2016	2016	Neurology Neuroimmunology & Neuroinflammation (2332-7812)	To investigate the role of oxidative stress in the progression of MS	MS (62)	RRMS (23) SPMS (24) PPMS (15)	Polman CH, Reingold SC, Banwell B, et al. Diagnostic criteria for Multiple Sclerosis: 2010 revisions to the McDonald criteria. Ann Neurol 2011;69:292-302	RRMS: 35.9 (21-52) SPMS: 49.4 (33-62) PPMS: 55 (35-70)	N.A.	RRMS: 1.5 (0-4.5) SPMS: 5.75 (3.0-8.0) PPMS: 4.0 (2.0-6.5)	RRMS (13.0%) SPMS (20.8%) PPMS (0.0%)	CXCL13 MMP-9 OPN PGF2α F2-IP IgG index	ELISAs (CXCL13, MMP-9, OPN, not specified) LC-MS (F2-IP and PGF-2α)	N.R. - CXCL13 - MMP-9 - OPN Based on internal standards 5-series F2-IP: 1.8% - 12.6% 15-series F2-IP: 3.1% - 12.2%	Coeluting with corresponding internal standard Signal-to-noise ratio > 3 N.R. - CXCL13 - MMP-9 - OPN	N.R. Samples < detection = excluded	Yes	N.R.	EDSS	Spearman correlation	EDSS MS - 15(S)-PGF2α/20:4µg: r = 0.313, p = 0.024 - 15(S)-PGF2α/CSFµg: r = 0.280, p = 0.044 - 8-iso-15(S)-PGF2α/20:4µg: r = -0.142, p = 0.315 - Mononuclear cells: r = -0.267, p = 0.070 - CXCL13: r = -0.157, p = 0.296 - MMP-9: r = -0.256, p = 0.080 - OPN: r = 0.027, p = 0.852	Weak
Johansson et al. 2017	2017	PLOS One (1932-6203)	To clarify the nature of the involvement of inflammation in cognitive decline	AD (30)	N.A.	Diagnostic and Statistical Manual of Mental Disorders, Fourth Edition (DSM-IV) criteria McKhann et al., Clinical diagnosis of Alzheimer's disease: report of the NINCDS-ADRDA Work Group under the auspices of Department of Health and Human Services Task Force on Alzheimer's Disease. Neurology. 1984	74 (71-77)	23 (19-25)	N.A.	AD (0)	IL-6 IL-8/CXCL8 IL-12/23p40 IL-15 IL-16 VEGFA IP-10/CXCL10 MCP-1/CCL2 MIP1β/CCL4	ELISA (Meso Scale Discovery)	IL-12/23p40 < 12%	IL-12/23p40: 0.69 pg/ml	1	Yes	N.R.	MMSE	Spearman correlation	MMSE AD - IL-12/23p40: r = -0.23, p > 0.05	N.A.
Malekzadeh et al. 2017	2017	Cytokine (1096-0023)	To validate multiplex cytokine platforms and evaluate whether these cytokines are differentially expressed in MS	MS (57)	RRMS (23) SPMS (22) PPMS (11)	Samples were collected during remission and patients with clinical relapse were excluded Cohort obtained in study "Eikelenboom et al. 2003" - Lublin FD, Reingold SC. Defining the clinical course of multiple sclerosis: results of an international survey. National Multiple Sclerosis Society (USA) Advisory Committee on Clinical Trials of New Agents in Multiple Sclerosis. Neurology. 1996;46:907-911	45.2 (±8.5)	N.A.	EDSS -RRMS: 2.0 (±1.4) -SPMS: 5.6 (±1.9) -PPMS: 5.0 (±2.2)	Treatment (7)	IL-1β IL-6 IL-8/CXCL8 TNF-α	ELISA (Meso Scale Discovery)	IL-1β: N.A. IL-6: 12% IL-8: 11% TNF-α: 31%	IL-1β: 0.43 pg/ml IL-6: 0.27 pg/ml IL-8: 0.21 pg/ml TNF-α: 0.24 pg/ml	IL-1β < detection = excluded	N.R.	N.R.	EDSS	Spearman correlation	EDSS MS - IL-1β: n.s. - IL-6: n.s. - IL-8: n.s. - TNF-α: n.s.	N.A.
Novakova et al. 2017	2017	Journal of Neurochemistry (1471-4159)	To investigate the influence of first-line (interferonβ) and second-line (natalizumab) therapies on seven CSF biomarkers in RRMS and their correlation with clinical and radiological outcomes	RRMS (59) - RRMS relapse (15) - RRMS remission (44)	N.A.	Polman CH, Reingold SC, Banwell B, et al. Diagnostic criteria for Multiple Sclerosis: 2010 revisions to the McDonald criteria. Ann Neurol 2011;69:292-302	RRMS: 37 (17-59)	N.A.	2.5 (0-7.5)	No treatment (7) First-line: IFN-β (33) Second-line: Natalizumab (19)	GFAP CXCL13 YKL-40 MCP-1/CCL2 CHIT1	In house ELISA (GFAP) ELISA (CXCL13, YKL-40, and MCP-1, R&D Systems) In house enzyme activity assay (CHIT1)	GFAP: N.R. CXCL13: < 10% YKL-40: < 7% MCP-1: < 8% CHIT1: < 10%	GFAP: 16 pg/ml CXCL13: 7.8 pg/ml YKL-40: 8.15 pg/ml MCP-1: 10 pg/ml CHIT1: 0.2 nkat/L	GFAP > LLoQ (59) YKL-40 > LLoQ (59) MCP-1 > LLoQ (59) CXCL13 < LLoQ (38) CHIT1 < LLoQ (5) Sample < LLoQ = assumed as value of LLoQ	N.R.	RRMS No treatment - CXCL13: 30,9 (7,8 - 160) pg/ml - YKL-40: 173 (78 - 261) ng/ml - GFAP: 561 (344 - 1 414) pg/ml - MCP-1: 410 (242 - 662) pg/ml - CHIT1: 4,8 (0,2 - 13,7) nkat/L RRMS IFN-β - CXCL13: 29 (7,8 - 226) pg/ml - YKL-40: 132 (50 - 260) ng/ml - GFAP: 519 (169 - 867) pg/ml - MCP-1: 386 (204 - 1 057) pg/ml - CHIT1: 1,8 (0,2 - 6,3) nkat/L RRMS Natalizumab - CXCL13: 8,2 (7,8 - 16) pg/ml - YKL…	EDSS MSSS	Spearman correlation	EDSS MS - GFAP: n.s. - CXCL13: n.s. - MCP-1: n.s. - CHIT1: n.s. - YKL-40: r = 0.274, p = 0.036 MSSS MS - GFAP: n.s. - CXCL13: n.s. - MCP-1: n.s. - CHIT1: n.s. - YKL-40: r = 0.297, p = 0.022	Weak
Rizzi et al. 2017	2017	Geriatrics Gerontology International (1447-0594)	To assess the possible relationship between inflammatory markers in the CSF of aMCI, aged 60 years or older, and compare with aged healthy controls	aMCI (33)	N.A.	Petersen. Mild cognitive impairment as a diagnostic entity. J Intern Med. 2004	68 (61–78)	MMSE: NR CERAD: 27 (18–37)	N.A.	N.A.	TNF-α IL-6 IL-1β	ELISAs (TNF-α and IL-6, Invitrogen; IL-1β, BioSource)	N.R.	N.R.	N.R.	Yes	IL-1β: 13,735 pg/ml IL-6: 4,178 pg/ml TNF-α: 1,913 pg/ml	CERAD	Spearman correlation Linear regression Logistic regression	CERAD - IL-1β: r = 0.299, p = 0.046 CERAD variance: IL-1β - R² = 0.0137 - β: 24.545 - p = 0.012 aMCI IL-1β < 17 pg/ml - Odds: 7.2 - 95%CI: 1.5 - 36 - p = 0.016	Weak
Voortman et al. 2017	2017	Multiple Sclerosis Journal (1477-0970)	To assess the prognostic value of FLC in OCB-positive patients with CIS suggestive of MS and early MS	MS (61)	CIS (48) RRMS (13)	Polman CH, Reingold SC, Banwell B, et al. Diagnostic criteria for Multiple Sclerosis: 2010 revisions to the McDonald criteria. Ann Neurol 2011;69:292-302 McDonald WI, Compston A, Eda, G, et al. Recommended diagnostic criteria for multiple sclerosis: Guidelines from the International Panel on the diagnosis of multiple sclerosis. Ann Neurol 2001;50:121-127.	28.8 (23.2-36.9)	N.A.	2.0 (1.0-3.0)	Corticosteroids (14) DMT (0)	κ FLC λ FLC FLC indices	Immunonephelometry (The Binding Site Group Ltd.)	N.R.	N.R.	N.R.	N.R.	MS - κ FLC: 4,27 (1,46 - 6,83) mg/L - λ LFLC: 0,59 (0,29 - 1,97) mg/L - κ FLC/λ FLC: 3,43 (1,71 - 9,62)	EDSS	Spearman correlation	EDSS MS - κ FLC: n.s. - λ FLC: n.s. - κ FLC/λ FLC: n.s.	N.A.
Abdelhak et al. 2018	2018	Scientific Reports (2045-2322)	To investigate the diagnostic use of blood levels of GFAP in relation to the neuroaxonal damage marker, NF-L, and the clinical subtype of MS	MS (80)	RRMS (42) - Acute exacerbations: RRMS+ - After exacerbations: RRMS- PMS (38) - SPMS (13 - PPMS (25)	Thompson AJ, Banwell BL, Barkhof F, Carroll WM, Coetzee T, Comi G, et al. Diagnosis of multiple sclerosis: 2017 revisions of the McDonald criteria. Lancet Neurol. 2018 Exacerbation = focal neurological disturbance lasting more than 24h, without an alternate explanation (Polman et al. 2011)	RRMS+: 36 (27-49) RRMS-: 28 (24-43) SPMS: 50 (49-58) PPMS: 53 (45-59)	N.A.	RRMS+: 2.25 (1.5 - 4.75) RRMS-: 2.0 (1.5-2.0) SPMS: 6.5 (6.0-7.5) PPMS: 4.5 (3.0-6.5)	RRMS-: between relapses (4) - Natalizumab (1) - IFN-β (2) - Alemtuzumab (1) RRMS+: during acute exacerbation (2) - Teriflunomide (1) - Natalizumab (1) SPMS (3) - Natalizumab (1) - IFN-β (1) - Fingolimod (1)	GFAP	Simoa (Quanterix)	< 10%	1.37 pg/ml	1	N.R.	RRMS- - GFAP: 6925 (4365 - 10 600) pg/ml RRMS+ - GFAP: 7935,2 (5480,7 - 11 310,4) pg/ml SPMS - GFAP: 12 329,8 (8038,9 - 16 036,1) pg/ml PPMS - GFAP: 10 300 (7100 - 13 680) pg/ml	EDSS MSSS ARMSS	Spearman correlation	MS - EDSS: r = 0.4, p< 0.01 - MSSS: n.s. - ARMSS: n.s. RRMS - EDSS: n.s. - MSSS: n.s. - ARMSS: n.s. PMS - EDSS: n.s. - MSSS: n.s. - ARMSS n.s.	Moderate
Bridel et al. 2018	2018	Neuropathology and Applied Neurobiology (1365-2990)	To examine the potential of SPARCL1 as CSF biomarker discriminating RRMS from SPMS in three independent cohorts (n = 249)	MS validation cohorts - Dutch cohort (76) - Swiss cohort (92) - Swedish cohort (81)	Dutch - RRMS (47) - SPMS (29) Swiss - RRMS (65) - SPMS (27) Swedish - RRMS (42) - SPMS (39)	N.R. (ADNI)	Dutch -RRMS: 40.4 (±8.9) -SPMS: 49.3 (±7.5) Swiss -RRMS: 38.7 (±11.9) -SPMS: 52.8 (±8.9) Swedish -RRMS: 34.3 (±10.1) -SPMS: 51.0 (±8.9)	N.A.	Dutch -RRMS: 3.1 (±1.2) -SPMS: 5.7 (±1.3) Swiss -RRMS: 3.1 (±1.5) -SPMS: 6.0 (±1.3) Swedish -RRMS: 2.0 (±1.2) -SPMS: 5.0 (±1.6)	Dutch - RRMS (0) - SPMS (0) Swiss - RRMS (21) -> IFNβ -> Glatiramer acetate -> Teriflunomide -> Natalizumab - SPMS (22) -> Azathioprine -> IFNβ -> Methotrexate -> Fumarate Swedish - RRMS (0) - SPMS (5) -> Natalizumab -> Glatiramer acetate	SPARCL1	ELISA (R&D Systems)	5.6%	N.R.	N.R.	Yes	N.R.	EDSS	Pearson correlation	EDSS - Dutch cohort: r = 0.185, p = 0.119 - Swiss cohort: r = 0.027, p = 0.801 - Swedish cohort: r = 0.100, p = 0.409	N.A.
Kimura et al. 2018	2018	Journal of Alzheimer's Disease (1875-8908)	To investigate the association between cytokine and anti-Abeta autoantibody levels and the degree of brain atrophy and cognitive impairment in AD patients	AD (69)	N.A.	American Psychiatric Association (2013) Diagnostic and statistical manual of mental disorders, 5th edn. American Psychiatric Association, Washington, DC.	73.6 (±7.45)	22.9 (±4.99)	N.A.	N.R.	MCP-1/CCL2 IL-8/CXCL8 IP-10/CXCL10 IL-6 Anti-Aβ auto-antibodies	ELISA (CCL2, Boster Biological Technology; CXCL8, eBioscience; CXCL10, Diaclone; IL-6, Fujirebio)	N.R.	N.R.	N.R.	N.R.	MCP-1: 321 (±106) pg/ml CXCL8: 63,2 (±15,2) pg/ml CXCL10: 408 (±196) pg/ml IL-6: 2,13 (±1,51) pg/ml Anti-Aβ auto-antibody: 2,46 (±1,89) units	MMSE FAB CDR	Spearman correlation	MMSE - MCP-1: r = -0.245, p = 0.0497 - CXCL8: r = -0.180, p = 0.190 - CXCL10: r = -0.183, p = 0.143 - IL-6: -0.184, p = 0.137 - Anti-Aβ Ab: r = 0.009, p = 0.943 FAB - MCP-1: r = -0.306, p = 0.016 - CXCL8: r = -0.293, p = 0.035 - CXCL10: r = -0.255, p = 0.043 - IL-6: r = -0.217, p = 0.085 - Anti-Aβ Ab: r = 0.048, p = 0.709 CDR - MCP-1: r = 0.252, p = 0.081 - CXCL8: r = 0.183, p = 0.246 - CXCL10: r…	Weak
Pawlitzki et al. 2018	2018	PLOS One (1932-6203)	To evaluate whether MIF levels are elevated in the CSF of MS patients, and whether they are higher still during a GC refractory relapse	MS (38)	ON as first inflammtory episode - CIS (9) - MS (11) CIS/MS w/o acute relapse - CIS (9) - MS (9)	Polman CH, Reingold SC, Banwell B, et al. Diagnostic criteria for Multiple Sclerosis: 2010 revisions to the McDonald criteria. Ann Neurol 2011;69:292-302	ON as first inflammatory episode: 31 (±9) (17-48) CIS/MS w/o acute relapse: 37 (±13) (17-61)	N.A.	ON as first inflammatory episode: 3 (1.5-4.0) CIS/MS w/o acute relapse: 1.5 (0-3.5)	ON as first inflammatory episode - 1g IV methylprednisone for at least 5 days (20) -> GC-responsive = visual acuity correction > 10% -> GC-refractory = 0-10% change in visual acuity CIS/MS w/o/ acute relapse - No treatment (18)	MIF	ELISA (Biotechne)	N.R.	N.R.	N.R.	N.R.	ON as first inflammatory episode - MIF: 8,6 (±2,8) pg/ml ON GC-responsive - MIF: 8,4 (±2,5) pg/ml ON GC-refractory - MIF: 8,9 (±2,7) pg/ml CIS/MS w/o acute relapse - MIF: 10,9 (±2,8) pg/ml	EDSS	Spearman correlation	EDSS MS - MIF: r = -0.2; p = 0.3	N.A.
Stampanoni-Bassi et al. 2018	2018	Journal of Neurology (1432-1459)	To explore the correlation between levels of CSF inflammatory molecules at the time of diagnosis and both demographic and clinical characteristics of a large sample of RRMS patients, as well as the predictive value of cytokine levels on their prospective disease course	RRMS (205)	N.A.	Polman CH, Reingold SC, Banwell B, et al. Diagnostic criteria for Multiple Sclerosis: 2010 revisions to the McDonald criteria. Ann Neurol 2011;69:292-302	34.8 (±9.92)	N.A.	1.5 (1-2.5)	IFN-β1a - Rebif 22 (2.4%) - Rebif 44 (38.7%) - Avonex (7.7%) IFN-β1b - Betaferon (20.2%) Glatiramer acetate (14.9%) Dimethylfumarate (6%) Fingolimod (7.1%) Natalizumab (1.8%) Mitoxantrone (0.6%) Siponimod (0.6%) !! Escalation to second-line treatments in those patients experiencing a clinical relapse during first-line DMT !!	IL-1β IL-2 IL-4 IL-5 IL-6 IL-7 IL-8/CXCL8 IL-10 IL-12 IL-13 IL-17 G-CSF GM-CSF IFN-ɣ MCP-1/CCL2 MIP1β/CCL4 TNF-α	Luminex (Bio-Rad Laboratories)	N.R.	IL-1β = 0,6pg/ml) IL-2 = 1,6 pg/ml IL-4 = 0,7 pg/ml IL-5 = 0,6 pg/ml IL-6 = 2,6 pg/ml IL-7 = 1,1 pg/ml IL-8 = 1,0 pg/ml IL-10 = 0,3 pg/ml IL-12 = 3,5 pg/ml IL-13 = 0,7 pg/ml IL-17 = 3,3 pg/ml G-CSF = 1,7 pg/ml GM-CSF = 2,2 pg/ml IFN-ɣ = 6,4 pg/ml MCP-1 = 1,1 pg/ml MIP-1b = 2,4 pg/ml TNF-α = 6pg/ml	N.R. Sample < detection limit = set to be 0 pg/ml	N.R.	N.R.	EDSS	(Partial) Spearman correlation	EDSS - All p > 0.10	N.A.
Gil-Perotin et al. 2019	2019	Frontiers in Neurology (1664-2295)	To investigate NF-L and YKL-40 CSF profiles in multiple sclerosis and the informative and prognostic potential of the individual and combined measures	MS (157)	RRMS (99) - Active (78) - Not active (28) SPMS (35) - Active (9) - Not active (26) PPMS (23) - Active (6) - Not acive (17) (see diagnostic criteria for description of activity)	Diagnosis CDMS - McNicholas N, Hutchinson M, McGuigan C, Chataway J. 2017 McDonald diagnostic criteria: a review of the evidence. Mult Scler Relat Disord (2018) 24:48-54 Active disease = when clinical attack occurd and/or at leaste on gadolinium-enhanced lesion (GEL) was present in T1-weighted MRI Clinical attack / relapse = an acute worsening of neurological function lasting more than 24h, not e…	RRMS: 35 (29.5-41) SPMS: 45 (38.5-50) PPMS: 51 (41-56)	N.A.	RRMS: 2 (1-3) SPMS: 5.5 (4.25-6.5 PPMS: 5 (3.5-6)	MS (109) - No treatment MS (49) - First-line DMT (26) -> IFNβ (23) -> Glatiramer acetate (3) - Second-line DMT (20) -> Fingolimod (2) -> Natalizumab (15) -> AntiCD20 (3) -Non-responders first- or second-line -> Autologous stem cell transplantation (3)	YKL-40	ELISA (R&D Systems)	6.5%	N.R.	N.R.	N.R.	RRMS - YKL-40: 118,97 (81 - 186) ng/ml SPMS - YKL-40: 139,55 (96 - 212) ng/ml PPMS - YKL-40: 180,25 (146 - 265) ng/ml	EDSS	Pearson correlation	EDSS MS - YKL-40: r = 0.21, p = 0.009	Weak
Milstein et al. 2019	2019	Frontiers in Neurology (1664-2295)	To test the hypothesis that MS patients have increased peripheral inflammation compared to healthy donors and that this systemic activation of the immune system, reflected by APRs measured in the blood, contributes to intrathecal inflammation, which in turn contributes to the development of disability in MS	MS (291)	RRMS (118) PMS (173)	Diagnosis as previously described (Komori et al. 2015) - Polman CH, Reingold SC, Banwell B, et al. Diagnostic criteria for Multiple Sclerosis: 2010 revisions to the McDonald criteria. Ann Neurol 2011;69:292-302 MS-DSS = new, statistical-learning-derived scale capable of predicting future rates of disability accumulation (Weideman AM, Barbour C, Taipa-Maltos MA, Tran T, Jackson K, Kosa P, et al. N…	RRMS: 42.3 (±11.5) PMS: 55.3 (±10.0)	N.A.	EDSS: NR RRMS - MS-DSS: 1.4 (±0.6) - MSSS: 4.2 (±2.4) - ARMSS: 3.8 (±2.4) PMS - MS-DSS: 2.3 (±1.1) - MSSS: 6.7 (±1.9) - ARMSS: 6.3 (±2.4)	MS (0)	CSF Cluster 1 = sCD14 + sCD163 + YKL-40 CSF Cluster 2 = sBCMA + IgG + IgG index sCD27	ELISA (Meso Scale Discovery)	N.R.	N.R.	N.R.	Yes	N.R. per group (but per patient)	MSSS ARMSS MS-DSSS	Spearman correlation	MS-DSS MS - CSF Cluster 1 (n = 211) r = 0.18, p = 0.0018 - CSF Cluster 2 (n = 244) r = 0.23, p = 0.002 - sCD27 (n = 210) r = 0.20, p = 0.014 MSSS MS - CSF Cluster 1: (n = 171) r = 0.15, p = 0.082 - CSF Cluster 2 (n = 191) r = 0.24, p = 0.007 - sCD27 (n = 171) r = 0.18, p = 0.044 ARMSS MS - CSF Cluster 1 (n = 170) r = 0.22, p = 0.012 - CSF Cluster 2 (n = 190) r = 0.22, p = 0.012 - sCD27 (n = 170) …	Weak
Taipa et al. 2019	2019	Neurobiology of Aging (1558-1497)	To assess if patients with AD present a specific CSF cytokine profile and if it correlates to disease progression	AD (32) - EOAD (21) - LOAD (11)	AD (32)	McKhann et al., The diagnosis of dementia due to Alzheimer’s disease: Recommendations from the National Institute on Aging-Alzheimer’s Association workgroups on diagnostic guidelines for Alzheimer’s disease. Alzheimers Dement. 2011	62.7 (±8.1)	18.2 (±6.6)	N.A.	AD (0)	FGF-Basic Eotaxin G-CSF GM-CSF IFN-ɣ IL-1β IL-1ra IL-2 IL-4 IL-5 IL-6 IL-7 IL-8/CXCL8 IL-9 IL-10 IL-12 IL-13 IL-15 IL-17a IP-10/CXCL10 MCP-1/CCL2 MIP1α/CCL3 MIP1β/CCL4 PDGF-bb TNF-α VEGF	Luminex (Bio-Rad)	<30%	N.R.	N.R.	N.R.	N.R.	DRS-2	Pearson correlation or Spearman correlation (Corrected for APOE status, sex, age and education)	DSR-2 AD - MIP1β: r = 0.429, p < 0.05 - IL-1β: r = 0.117, p > 0.05 - IL-1ra: r = 0.242, p > 0.05 - IL-2: r = - 0.220, p > 0.05 - IL-4: r = 0.033, p > 0.05 - IL-5: r = 0.211, p > 0.05 - IL-6: r = 0.112, p > 0.05 - IL-7: r = 0.415, p > 0.05 - IL-9: r = 0.267, p > 0.05 - IL-10: r = 0.193, p > 0.05 - IL-12: r = 0.107, p > 0.05 - IL-13: r = 0.394, p > 0.05 - IL-17: r = 0.205, p > 0.05 - Eotaxin: r = 0…	Moderate
Huss et al. 2020	2020	Frontiers in Neurology (1664-2295)	To capture the extent of glial processes in relation to axonal damage in each individual patient, we established a score based on YKL-40, GFAP, and NF-L and compared this score between RRMS and PMS patients and its association with the EDSS	MS (86)	RRMS (47) - RRMS relapse (26) - RRMS remission (21) PMS (39) - SPMS (13) - PPMS (26)	Thompson AJ, Banwell BL, Barkhof F, Carroll WM, Coetzee T, Comi G, et al. Diagnosis of multiple sclerosis: 2017 revisions of the McDonald criteria. Lancet Neurol (2018) 17:162-73	RRMS: 34 (27-47) PMS: 53 (47-59)	N.A.	RRMS: 2.0 (1.5-4.0) PMS: 6.0 (4.0-7.0)	RRMS (7) - IFN-β (2) - Natalizumab (3) - Teriflunomide (1) - Alemtuzumab (1) SPMS (3) - IFN-β (1) - Natalizumab (1) - Fingolimod (1)	GFAP YKL40 "Glia score" = [GFAP*YKL-40]/NF-L	ELISA (YKL-40 R&D Systems) Simoa (GFAP & NfL published in previous study (Abdelhak et al. 2018))	YKL-40: < 5% GFAP: < 10%	N.R.	N.R.	N.R.	RRMS - GFAP: 6 836 (4 695 - 10 654) pg/ml - YKL-40: 124 (88,3 - 162) ng/ml - Glia score: 519 PMS - GFAP: 11 131 (7 459 - 14 740) pg/ml - YKL-40: 181,0 (151 - 254) ng/ml - Glia score: 1 369	EDSS	Spearman correlation	EDSS RRMS - YKL-40: r = 0.14, p > 0.05 - Glia score: r = 0.13, p > 0.05 EDSS PMS - YKL-40: r = -0.05, p > 0.05 - Glia score: r = 0.17, p > 0.05	N.A.
Gaetani et al. 2020	2020	Journal of Neuroimmunology (0165-5728)	To retrospectively compare the diagnostic accuracy of CSF κ and λ indexes to that of CSF IgG OCB in differentiating MS from other inflammatory and non-inflammatory neurological diseases To compare the role of CSF FLC and OCB in predicting conversion from CIS to MS	MS (64)	RIS (3) CIS (23) RRMS (34) - Active (33) - Non-active (1) PMS (4)	Diagnosis MS - Polman CH, Reingold SC, Banwell B, et al. Diagnostic criteria for Multiple Sclerosis: 2010 revisions to the McDonald criteria. Ann Neurol 2011;69:292-302 Diagnosis RIS - Okuda DT, Mowry EM, Beheshtian A, Waubant E, Baranzini SE, Goodin DS, Hauser SL, Pelletier D. Incidental MRI anomalies suggestive of multiple sclerosis: the radiologically isolated syndrome. Neurology (2009) 72:800…	RIS: 41 (± 4.6) CIS: 41.8 (±4.6) RRMS: 37 (±12.4) PMS: 53 (±15.4)	N.A.	RIS: 1.3 (±0.6) CIS: 1.7 (±0.6) RRMS: 1.9 (±0.8) PMS: 3.8 (±1.9)	MS (0)	κ FLC λ FLC	Nephelometry (The Binding Site Ltd.)	N.R.	κ FLC: 0.06 mg/L λ FLC: 0.05 mg/L	1	N.R.	RIS - κ FLC: 0,2 mg/L - λ FLC: 0,1 mg/L CIS - κ FLC: 2,2 (8,2) mg/L - λ FLC: 0,2 (0,7) mg/L RRMS - κ FLC: 3,1 (7,6) mg/L - λ FLC: 0,6 (1,6) mg/L PMS - κ FLC: 2,2 (5,9) mg/L - λ FLC: 0,6 (3,9) mg/L	EDSS	Spearman correlation	EDSS MS - κ FLC: n.s. - λ FLC: n.s.	N.A.
Magliozzi et al. 2020	2020	Frontier in Cellular Neuroscience (1662-5102)	To investigate the existence of specific correlations between CSF IgM levels and the CSF inflammatory profiling at the time of diagnosis and the clinical and MRI activity in addition to baseline, even after 2 years of follow-up in a cohort of MS patients	RRMS (103)	N.A.	Diagnostic criteria - RRMS patients received a diagnosis of MS from January 2012 to December 2019. EDA and NEDA of activity were based on the presence of relapses and/or disability progression and/or any MRI activity - Giovannoni G, Turner B, Gnanapavan S, Offiah C, Schmierer K, Martha M. Is it time to target no evident disease activity (n.d.) in multiple sclerosis? Mult Scler Relat Disord (2015)…	38.6 (± 13.2)	N.A.	2.0 (0-5)	Second-line treatment (33) - Anti-B-cell drug treatments	IgG1 IgA IgM	Luminex (Bio-rad)	N.R.	N.R.	N.R.	Yes	RRMS - IgG: 3,778 (±2,760) ng/ml - IgA: 1,707 (±3,522) ng/ml - IgM: 1,991 (±1,396,9) ng/ml	EDSS	Spearman correlation	EDSS - IgM: r = -0.04, p = 0.678	N.A.
De Vito et al. 2021	2021	Neuropathology and Applied Neurobiology (1365-2990)	To explore the clinical impact of CSF miR-142-3p levels in a large cohort of MS patients. In particular, to investigate the potential role of miR-142-3p as a negative prognostic marker.	MS (151) - Active (61) - Non-active (75) - N.A. (15)	CIS/RIS (18) RRMS (108) PMS (25)	Polman CH, Reingold SC, Banwell B, et al. Diagnostic criteria for Multiple Sclerosis: 2010 revisions to the McDonald criteria. Ann Neurol 2011;69:292-302	39.51 + 12.27	N.A.	2.0 (1.0-3.0)	MS (0)	miR-142-3p	RT microRNA PCR (Exiqon)	N.R.	N.R.	N.R.	N.R.	MS - miR-142-3p = 0.010 (0.004-0.010) fold change	EDSS PI	Spearman correlation	EDSS - miR-142-3p: n.s. PI - miR-142-3p: r = 0.270, p < 0.001	Weak
Marastoni et al. 2021	2021	Neurology Neuroimmunology & Neuroinflammation (2332-7812)	To evaluate the extent of intrathecal inflammation in patients with PPMS at the time of diagnosis and to define markers and a specific inflammatory profile capable of distinguishing progressive from RRMS	PPMS (16)	N.A.	Polman CH, Reingold SC, Banwell B, et al. Diagnostic criteria for Multiple Sclerosis: 2010 revisions to the McDonald criteria. Ann Neurol 2011;69:292-302	54.2 + 9.4	N.A.	3.5 (3-4)	N.R.	IFN-γ IFN-α2 IFN-λ2 IL-12p40 CXCL8 IL-22 CCL19 CCL20 CCL25 IL-4 CXCL12 CXCL13 BAFF IL-10 IL-35 GM-CSF IL-1β IL-6 CCL2 CCL8 CX3CL1 CXCL10 CXCL11 sCD163 MMP1 MMP2 OPN TNF sTNFR1 sTNFR2 APRIL LIGHT TWEAK	Luminex (Bio-Rad)	N.R.	N.R.	N.R.	N.R.	PPMS - IFN-γ: 10.7 + 14.1 pg/ml - IFN-α2: 16.2 + 15.1 pg/ml - IFN-λ2: 259.7 + 544.8 pg/ml - IL-12p40: 7.4 + 13.4 pg/ml - CXCL8: 56.3 + 69.0 pg/ml - IL-22: 32.4 + 21.6 pg/ml - CCL19: 64.0 + 59.2 pg/ml - CCL20: 1.0 + 1.2 pg/ml - CCL21: 1300.3 + 968.5 pg/ml - CCL25: 141.0 + 115.7 pg/ml - IL-4: 25.4 + 19.6 pg/ml - CXCL12: 2765.7 + 2173.0 pg/ml - CXCL13: 5.3 + 9.3 pg/ml - BAFF: 11387.0 + 10110.0 pg/ml…	EDSS	Spearman correlation	EDSS - IFN-γ: n.s. - IFN-α2: n.s. - IFN-λ2: n.s. - IL-12p40: n.s. - CXCL8: n.s. -IL-22: n.s. - CCL19: n.s. - CCL20: n.s. - CCL25: n.s. - IL-4: n.s. - CXCL12: n.s. - CXCL13: n.s. - BAFF: n.s. - IL-10: n.s. - IL-35: n.s. - GM-CSF: n.s. - IL-1β: n.s. - IL-6: n.s. - CCL2: n.s. - CCL8: n.s. - CX3CL1: n.s. - CXCL10: n.s. - CXCL11: n.s. - sCD163: n.s. - MMP1: n.s. - MMP2: n.s. - OPN: n.s. - TNF: n.s. - …	N.A.
Rui et al. 2021	2021	Journal of Neuroinflammation (1742-2094)	To investigate the association between systemic inflammasome-mediated pyroptosis and aMCI or AD progression	aMCI (33) AD (33)	N.A.	McKhann et al., The diagnosis of dementia due to Alzheimer's disease: recommendations from the National Institute on Aging-Alzheimer's Association workgroups on diagnostic guidelines for Alzheimer's disease. Alzheimer's & dementia : the journal of the Alzheimer's Association 2011 Albert et al., The diagnosis of mild cognitive impairment due to Alzheimer’s disease: recommendations from the Nationa…	aMCI: 63.61 + 8.88 AD: 65.66 + 9.22	aMCI: 18.19 + 1.19 AD: 12.52 + 1.07	N.A.	N.A.	IL-1β	ELISA (Jingmei)	N.R.	N.R.	1	N.R.	N.R.	MMSE MoCA	N.R.	aMCI MMSE - IL-1β: r = 0.3574, p = 0.0446 MoCA - IL-1β: r = 0.3734, p = 0.0323 AD MMSE - IL-1β: r = 0.4862, p = 0.0041 MoCA - IL-1β: r = 0.4993, p = 0.0031	Weak - Moderate
Azzolini et al. 2022	2022	Biomolecules (2218-273X)	To investigate the associations between the CSF levels of GFAP and sTREM-2, inflammatory molecules, and clinical characteristics in a group of patients with RRMS.	RRMS (51)	N.A.	Thompson AJ, Banwell BL, Barkhof F, Carroll WM, Coetzee T, Comi G, et al. Diagnosis of multiple sclerosis: 2017 revisions of the McDonald criteria. Lancet Neurol (2018) 17:162-73	36.52 (27.31-45.28)	N.A.	1.5 (1-2)	RRMS (0)	GFAP sTREM2	ProcartaPlex (Thermo Fisher)	N.R.	N.R.	1	N.R.	RRMS - GFAP: 65.77 (43.60-93.59) pg/ml - sTREM2: 1858.24 (1322.43-2152.68) pg/ml	EDSS BREMS	Spearman correlation Partial Spearman's correlation (controlling for confounding factors)	EDSS - GFAP: p = 0.431 - sTREM2: p = 0.903 BREMS - GFAP: r = 0.501, p < 0.001 - sTREM2: p = 0.142	Moderate

## Sheet: Longitudinal
Study reference	Year	Journal (ISSN)	Aim	Patient cohort (n)	Patient subgroups (n)	Diagnostic criteria	Age (Mean (±SEM or SD) or Median ((IQ) range))	MMSE (Mean (±SEM or SD) or Median ((IQ) range))	EDSS (Mean (±SEM or SD) or Median ((IQ) range))	Treatment (n)	CSF Biomarker	Method	Intra-assay CV	Limit of detection	Detectability rate	Blinded?	Biomarker level baseline (Mean (SEM or SD) or Median ((IQ) range))	Clinical score	Follow-up duration	Follow-up data	Statistical analysis	Result statistical analysis	Correlation strength	Predictive analysis	Result predictive analysis
Sharief & Hentges 1991	1991	The New Engeland Journal of Medicine (1533-4406)	To identify an in vivo correlation of TNF-α levels to the severity of disease in MS	Chronic progressive MS (32)	N.A.	Poser CM, Paty DW, Scheinberg L, et al. New diagnostic criteria for multiple sclerosis: guidelines for research protocols. Ann Neurol 1983;13;227-31.	37.4 (±6.3)	N.A.	3.66 (±0.15)	Chronic progressive MS (0)	TNF-α	In house ELISA	N.R.	0.01 U/ml	Chronic progressive MS (17)	Yes	TNF-α: 97.88 (±47.84) U/ml	EDSS PI	24 months	δEDSS - 1.78 (±0.25) No patient received azathioprine or cyclophosphamide during follow-up	Spearman correlation	EDSS FUP (17) - TNF-α: r = 0.873, p < 0.001 PI FUP (17) - TNF-α: r = 0.851, p < 0.001	Strong	Multivariate regression	TNF-α (17) - EDSS FUP: p < 0.0005 - δEDSS: p < 0.0001 - PI FUP: p = 0.027
Sarchielli et al. 2002	2002	Journal of Neuroimmunology (0165-5728)	To verify the production of BDNF by PBMCs, unstimulated and stimulated with PHA, anti-OKT3 Ab and MBP, in 35 patients affected by MS, 20 with RRMS and 15 with SPMS	MS (35) - All clinically non-active	SPMS (15)	Poser CM, Paty DW, Scheinberg L, et al. New diagnostic criteria for multiple sclerosis: guidelines for research protocols. Ann Neurol 1983;13;227-31.	38.4 (±5.7)	N.A.	4.8 (±0.9)	MS (0)	BDNF	ELISA (Promega)	N.R.	10 pg/ml	N.R.	N.R.	SPMS progression (EDSS increase 1 point) (8) - BDNF: 19.2 (±4.1) pg/ml SPMS w/o progression (stable EDSS score) (7) - BDNF: 29.3 (±3.9) pg/ml	EDSS	6 months	SPMS progression EDSS (8) SPMS w/o progression EDSS (7)	ANOVA with Tukey Pearson correlation	SPMS progression EDSS vs. SPMS w/o progression EDSS - BDNF: reduced, p = N.R. (significant?)	N.A.	N.A.	N.A.
Tarkowski et al. 2003	2003	Journal of Neurology, Neurosurgery and Psychiatry (1468-330X)	To analyse the CSF values of the proinflammatory cytokines, IL-1β, TNF-α, GM-CSF, of the anti-inflammatory cytokine TGF-β, of tau protein and of Aβ, a protein involved in the formation of senile plaques, in prospectively followed up patients with MCI	MCI (56)	N.A.	Petersen et al., Apolipoprotein E, status as a predictor of the development of Alzheimer’s disease in memory-impaired individuals. JAMA 1995 American Psychiatric Association. Diagnostic and statistical manual of mental disorders. 4th edn. Washington, DC: American Psychiatric Association, 1994. Mc Khann et al., Clinical diagnosis of Alzheimer’s disease: report of the NINCDS-ADRDA Work Group under …	72 (±1)	MCI: 28.9 (0.1)	N.A.	N.A.	TNF-α IL-1β GM-CSF TGF-β	ELISA (R&D Systems)	N.R.	TNF-α: 0.2 pg/ml IL-1β: 0.1 pg/ml GM-CSF: 0.04 ng/ml TGF-β: 7 pg/ml	Detectable TNF-α (41) Detectable IL-1β (6) Detectable GM-CSF (0) Detectable TGF-β (56) Concentration < detection limit = assumed negative For the logarithmic transformation, all values for TNF-α and IL-1β below the detection levels were considered to be at the detection level	N.R.	MCI baseline - TNF-α: 0.4 (±0.1) pg/ml - TGF-β: 124 (±20) pg/ml - IL-1β: 0.04 (±0.02) pg/ml - GM-CSF: 0.0 (±0.0) ng/ml	MMSE	9 (2 - 36) months	MCI - MMSE: 27.8 (0.2) - δMMSE: -1.1 (0.3)	Spearman correlation	MMSE FUP - TNF-α: r = 0.03, p = n.s. - IL-1β: r = 0.34, p = 0.001 - GM-CSF: N.R. - TGF-β: -0.03, p = n.s. δMMSE FUP - IL-1β: r = 0.30, p = 0.03	Weak	N.A.	N.A.
Norgren et al. 2004	2004	Neurology (1526-632X)	To evaluate levels of NF-L and GFAP in CSF from patients with MS in relation to clinical progress of the disease	MS (99)	RRMS (58) SPMS (21) PPMS (15) PRMS (5)	Poser CM, Paty DW, Scheinberg L, et al. New diagnostic criteria for multiple sclerosis: guidelines for research protocols. Ann Neurol 1983;13;227-31.	RRMS: 34 (28-42) SPMS: 42 (35-48) PPMS: 44 (39.5-51) PRMS: 31 (30-36)	N.A.	RRMS: 1.5 (1-2) SPMS: 3.5 (2.7-6) PPMS: 3 (3-6) PRMS: 6 (2-6.5)	N.R.	GFAP	In house ELISA	N.R.	32 ng/L	N.R.	N.R.	N.R.	EDSS PI	4 years	N.A.	Partial correlation (controlling for age)	EDSS FUP - GFAP, r = 0.21, p = 0.05 PI FUP - GFAP, r = 0.24, p = 0.02	Weak	N.A.	N.A.
Koch et al. 2007	2007	European Journal of Neurology (1468-1331)	To learn more about the possible influence of CSF OCB on disease progression in MS, we examined the relation between progression of disability over a period of 5 years and CSF OCB in a hospital-based cohort of MS patients	MS (143)	PPMS (50)	Poser CM, Paty DW, Scheinberg L, et al. New diagnostic criteria for multiple sclerosis: guidelines for research protocols. Ann Neurol. 1983	MS: 39 (14-71) PPMS: 45.5 (25-71)	N.A.	MS: 3.0 (0.0-7.5) PPMS: 4.0 (1.0-7.5)	MS (0)	OCB	Isoelectric focusing and IgG specific immunofixation	N.R.	N.R.	MS - Number OCB bands (104) PPMS - Number OCB bands (36)	N.R.	MS (143) - OCB neg/pos: 33/110 - OCB number: 4 (0-25) Worsening disability (91) - OCB neg/pos: 19/72 - OCB number: 5 (0 - 25) Stable disability (52) - OCB neg/pos: 14-38 - OCB number: 2 (0 - 17) PPMS (50) Worsening disability (40) - OCB neg/pos: 11/29 - OCB number: 4 (0 - 25) Stable disability (10) - OCB neg/pos: 5/5 - OCB number: 0 (0 - 3)	Worsening of disability Increase in EDSS >1 if baseline score was below 6 = worsening or increase 0.5 if baseline score was ≥ 6	5 years	MS (143)	Mann Whitney U Fisher's exact	MS (143) worsening disability vs. Stable disability - OCB neg/pos: p = 0.42 - OCB number: p = 0.11 PPMS (50) worsening disability vs. Stable disability - OCB neg/pos: p = 0.26 - OCB number: p = 0.08	N.A.	N.A.	N.A.
Comabella et al. 2010	2010	Brain (1460-2156)	To identify proteins associated with conversion to clinically definite multiple sclerosis in pooled CSF samples from patients with CIS who converted to clinically definite multiple scle- rosis and patients who remained as CIS during the follow-up period	CIS (84)	First validation - Converters (48) - Nonconverters (36)	Poser , et al. New diagnostic criteria for multiple sclerosis: guidelines for research protocols. Ann Neurol. 1983	Converters: 26.8 (±6.6) Nonconverters: 28.7 (±9.4)	N.A.	N.R.	N.R.	YKL-40	METRA, EIA kit (Quidel Corporation)	8.4%	N.R.	N.R.	N.R.	N.R.	EDSS	Converters: 5.5 years	Converters (48) - FUP 1y (44) - FUP 2y (39) - FUP 3y (41) - FUP 4y (37) - FUP 5y (29)	Spearman correlation	EDSS FUP 1year - r = 0.34, p = 0.025 EDSS FUP 2year - r = 0.40, p = 0.012 EDSS FUP 3year - r = 0.47, p = 0.002 EDSS FUP 4year - r = 0.38, p = 0.022 EDSS FUP 5 year - r = 0.29, p = 0.131	Weak - Moderate	N.A.	N.A.
Westin et al. 2012	2012	PLOS One (1932-6203)	To study whether CCR2-related chemokines are associated with faster rate of cognitive decline in subjects affected by prodromal AD	MCI-AD (47)	N.A.	Petersen. Mild cognitive impairment as a diagnostic entity. J Intern Med. 2004	74 (±6)	26.7 (±1.4)	N.A.	N.R.	MCP-1 CCL11 CCL13 CCL26	ELISA (Meso Scale Discovery)	MCP-1: 1.1 - 6.5% CCL11: 2.7 - 3.9% CCL13: 2.7 - 5.4% CCL26: 1.6 - 4.9%	MCP-1: 3.3pg/ml CCL11: 10 pg/ml CCL13: 19 pg/ml CCL26: 14 pg/ml	N.R.	N.R.	MCP-1: 684 (±194) pg/ml CCL11: 12 (±5) pg/ml CCL13: 16 (±13) pg/ml CCL26: 33 (±48) pg/ml	MMSE	5 (4 - 7) years	Annual MMSE decrease: 3.3 (±2.5)	Mann- Whitney U Spearman correlation	Annual decrease MMSE - MCP-1: r = 0.42, p = 0.004 - CCL11: n.s. - CCL13: n.s. - CCL26: n.s. MCP-1 cut-offs - First tertile: 292 - 584 pg/ml - Second tertile: 585 - 756 pg/ml - Third tertile 757 - 1369 pg/ml First tertile vs. Third tertile Annual decrease MMSE - p < 0.001	Moderate	Multivariate linear regression	Annual decrease MMSE MCP-1 - β: 0.39 - t: 2.70 - p = 0.009
Rossi et al. 2014	2014	Journal of Neroinflammation (1742-2094)	To explore whether persistence of IL-1β signaling during remission phases of MS could affect the severity of the disease	RRMS (170) - All in remission	N.A.	Polman et al., Diagnostic criteria for multiple sclerosis: 2005 revisions to the McDonald criteria. Ann Neurol. 2005	36.3 (±9.5)	N.A.	2.2 (±1.7)	RRMS (170) - Glatiramer acetate 20 mg s.c. - IFN-β-1a 44 μg s.c. - IFN-β-1a 30 μg intramuscularly - IFN-β-1b 250 μg s.c. - Mitoxantrone 12 mg/m² i.v. - Natalizumab 300 mg i.v. - Fingolimod 0.5 mg oral !! Second-line treatments for patients who experienced at least two relapses during 1 year of therapy with other approved immunomodulatory agents !! RRMS (52%) - Two immunomodulatory treatments	IL-1β	Luminex (Bio-Rad)	N.R.	N.R.	RRMS - Detectable IL-1β (77) - Undetectable IL-1β (93) Sample < detection limit = assumed to be 0 pg/ml	N.R.	N.R.	EDSS MSSS MSFC PI BREMS	5 years	RRMS (n = 170)	Student's t Mann-Whitney U Logrank (Mantel-Cox)	Detectable vs. Undetectable IL-1β - EDSS FUP: p < 0.01 - PI FUP: p < 0.01 - MSSS FUP: p < 0.01 - %RRMS worsening based on EDSS: p = 0.03 - %RRMS worsening based in MSFC: p = 0.02	N.A.	Logistic regression models	Reaching EDSS > 3.0 RRMS: IL-1β+ vs. IL-1β- - Coefficient: 1.22 - SE: 0.35 - OR: 3.38 - 95%CI: 1.69 - 6.79 - p < 0.001 Reaching EDSS > 4.0 RRMS: IL-1β+ vs. IL-1β- - Coefficient: 1.20 - SE: 0.39 - OR: 3.32 - 95%CI: 1.54 - 7.19 - p = 0.002 Disability progression (MSFC) RRMS: IL-1β+ vs. IL-1β- - Coefficient: 0.75 - SE: 0.33 - OR: 2.13 - 95%CI: 1.11 - 4.09 - p = 0.02 Reaching EDSS score = 3 RRMS: IL-…
Rossi et al. 2014	2014	Molecular Neurodegeneration (1750-1326)	To investigate the possible role of the apoptotic cascade in the inflammatory neurodegeneration in vitro and in MS patients	RRMS (170)	N.A.	Polman et al., Diagnostic criteria for multiple sclerosis: 2005 revisions to the McDonald criteria. Ann Neurol. 2005	36.3 (±9.5)	N.A.	2.2 (±1.7)	RRMS (170) - First-line treatment	IL-1β	Luminex (Bio-Rad)	N.R.	N.R.	Concentration < detection = assumed 0 pg/ml	N.R.	N.R.	MSSS PI	4 years	Detectable IL-1β (IL-1β+, n = 77) Undetectable IL-1β (IL-1β-, n = 93)	Student's t Mann-Whitney U	IL-1β+ vs. IL-1β- - PI FUP: p < 0.01 - MSSS FUP: p < 0.01	N.A.	N.A.	N.A.
Toledo et al. 2014	2014	Alzheimer's Research & Therapy (1758-9193)	To test CSF levels of complement proteins that could be linked to cognitive and structural changes in AD may have diagnostic and prognostic value	MCI (163) AD (83) All patients hemoglobin < 1 500 ng/ml	N.A.	McKhann et al., The diagnosis of dementia due to Alzheimer's disease: recommendations from the National Institute on Aging-Alzheimer's Association workgroups on diagnostic guidelines for Alzheimer's disease. Alzheimer's & dementia : the journal of the Alzheimer's Association 2011	MCI: 74.5 (±7.6) AD: 74.8 (±7.9)	MCI: 27.0 (±1.8) AD: 23.7 (±1.9)	N.A.	N.R.	C3 FH	Milliplex (Millipore)	N.R.	N.R.	N.R.	N.R.	MCI (163) - FH: 1452.0 (1176.3 - 1928.3) ng/ml - C3: 3614.1 (2559.7 - 4597.7) ng/ml AD (83) - FH: 1507.9 (1145.3 - 2053.2) ng/ml - C3: 3690.3 (2522.3 - 5328.1) ng/ml	MMSE ADAS-Cog Summary composite executive function and memory	MCI: 184 weeks AD: 98.3 weeks		Mixed-effects model	ADAS-Cog AD: C3xtime - β: -0.0089 - p = 1.0 AD: FHxtime - β: -0.0052 - p = 1.0 MCI: C3xtime - β: -0.12 - p = 0.041 MCI: FHxtime - β: -0.075 - p = 0.041 MMSE AD: C3xtime - β: -0.009 - p = 1.0 AD: FHxtime - β: -0.0072 - p = 1.0 MCI: C3xtime - β: 0.40 - p = 0.16 MCI: FHxtime - β: 0.29 - p = 0.15 Composite memory AD: C3xtime - β: 0.085 - p = 0.18 AD: FHxtime - β: 0.048 - p = 0.18 MCI: C3xtime - β: 0.…	N.A.	N.A.	N.A.
Makshakov et al. 2015	2015	PLOS One (1932-6203)	To evaluate the diagnostic and prognostic significance of CSF FLC at the time of CIS To investigate the significance of FLC in the diagnosis of MS at the time of CIS To evaluate a prognostic significance of FLC CSF concentrations that were obtained at CIS in patients who converted to CDMS after 2 years	CIS (139)	N.A.	N.R.	*Age at onset Converters: 32 (±9.6) Nonconverters: 33.0 (±11.5)	N.A.	N.R.	N.R.	OCB k-FLC λ-FLC	ELISA (Polignost Ltd.)	N.R.	N.R.	N.R.	N.R.	CIS-C - k-FLC: 0.45 (0.225 - 0.965) mcg/ml - λ-FLC: 0.08 (0.039 - 0.313) mcg/ml - Q-k: 0.039 (0.016 - 0.099) mcg/ml - Q-λ: 0.01 (0.0035 - 0.037) mcg/ml CIS-NC - k-FLC: 0.11 (0.004 - 0.27) mcg/ml - λ-FLC: 0.034 (0.015 - 0.09) mcg/ml - Q-k: 0.008 (0.003 - 0.024) mcg/ml - Q-λ: 0.005 (0.003 - 0.008) mcg/ml	EDSS	2 years	N.A.	Spearman correlation	EDSS FUP - k-FLC: r = 0.4184, p = 0.0072 - Q-k: r = 0.4101, p = 0.0117 - λ-FLC: n.s. - Q-λ: n.s.	Moderate	N.A.	N.A.
Ruocco et al. 2015	2015	Clinical Science (1470-8736)	To investigate the potential role of IL-9 in MS	RRMS (107)	FUP RRMS (107) High-IL-9: > 100 pg/ml (50) Low-IL-9: < 100 pg/ml (57)	Polman CH, Reingold SC, Banwell B, et al. Diagnostic criteria for Multiple Sclerosis: 2010 revisions to the McDonald criteria. Ann Neurol 2011;69:292-302	High-IL-9: 32.2 (±6.1) Low-IL-9: 31.8 (±6.0)	N.A.	High-IL-9: 1.3 (±0.9) Low-IL-9: 2.0 (±1.0)	RRMS (0)	IL-4 IL-9	Luminex (Bio-Rad)	N.R.	N.R.	Concentration < detection = assumed 0 pg/ml	N.R.	RRMS - IL-9: 193.3 (±244.6) pg/ml	EDSS PI	4 years	N.A.	Student's t Mann-Whitney U	Detectable IL-4 (41) vs. Undetectable IL-4 (66) - PI: p > 0.05	N.A.	Logistic regression models Mantel-Cox	Risk to reach EDSS = 4.0 High-IL-9 multivariate - Coefficient: -1.43 - SE: 0.65 - OR: 0.24 - p = 0.02
Kester et al. 2015	2015	Alzheimer's Research & Therapy (1758-9193)	To evaluate the performance of these CSF biomarkers (YKL-40 and VILIP-1) for diagnostic and prognostic purposes in AD, and additionally to assess their longitudinal value for the monitoring of disease progression	MCI (61) AD (65)	N.A.	Petersen et al., Mild cognitive impairment: clinical characterization and outcome. Arch Neurol. 1999 Albert et al., The diagnosis of mild cognitive impairment due to Alzheimer’s disease: recommendations from the National Institute on Aging-Alzheimer’s Association workgroups on diagnostic guidelines for Alzheimer’s disease. Alzheimers Dement. 2011 McKhann et al., Clinical diagnosis of Alzheimer’s …	MCI: 68 (±1) AD: 65 (±1)	MCI: 27 (±0.3) AD: 22 (±0.7)	N.A.	N.R.	YKL-40	ELISA (Quidel)	4.4%	N.R.	Baseline YKL-40: 1 missing value Follow-up YKL-40: 3 missing values	N.R.	MCI - YKL-40: 304 (±16) ng/ml AD - YKL-40: 288 (±12) ng/ml	MMSE	MCI: 2.7 (±0.3) years AD: 3.8 (±0.2) years	MCI - YKL-40: 320 (16) ng/ml AD - YKL-40: 306 (14) ng/ml	N.A.	N.A.	N.A.	Linear mixed model	Cognitive decline predictor YKL-40 AD - β: 0.65 - SE: 0.29 - p = 0.03 Cognitive decline predictor YKL-40 Highest tertile AD - MMSE decrease 1.5 / year YKL-40 Lowest tertile AD - MMSE decrease 2.8 / year Cognitive decline predictor YKL-40 MCI - β: -0.32 - SE: 0.19 - p = 0.11
Decker et al. 2016	2016	Multiple Sclerosis Journal (1477-0970)	To determine whether immunoglobulin G galactosylation might be changed in multiple sclerosis	MS (74)	CIS (9) RRMS (33) SPMS (8) PPMS (2)	Polman CH, Reingold SC, Banwell B, et al. Diagnostic criteria for Multiple Sclerosis: 2010 revisions to the McDonald criteria. Ann Neurol 2011;69:292-302	31.2 (±1.1)	N.A.	N.R.	MS (8) - Glucocorticoids (5) - Natalizumab (3)	AF = GSL-II/RCA-I binding to IgG	In house Lectin-binding assay	GSL-II/RCA-I: < 15%	N.R.	1	N.R.	MS (74) - AF: 1.6 CIS (9) - AF = 0.83 RRMS (33) - AF = 1.54 PPMS (2) - AF = 1.75 SPMS (8) - AF = 1.62	EDSS	> 1 year	MS (n = 30; subtype not defined)	Spearman correlation	δEDSS per year - AF: r = 0.81, p = 0.0002	Strong	ROC	EDSS increase > 0.25 per year AF > 1.6 in CSF IgG - Sensitivity: 89% - Specificity: 60%
Mandolesi et al. 2017	2017	The Journal of Neuroscience (1529-2401)	To investigate miRNA dysregulation as a possible key determinant of synaptic dysfunction associated with inflammatory insults in MS	RRMS (30) - Active RRMS (18) - Nonactive RRMS (12)	FUP RRMS (21)	Polman CH, Reingold SC, Banwell B, et al. Diagnostic criteria for Multiple Sclerosis: 2010 revisions to the McDonald criteria. Ann Neurol 2011;69:292-302	Active RRMS: 32.1 (±2.4) Nonactive RRMS: 43.2 (±2.3)	N.A.	Active RRMS: 1.8 (±0.2) Nonactive RRMS: 1.7 (±0.3)	RRMS (0)	miR-142-3p	RT microRNA PCR (Exiqon)	N.R.	N.R.	N.R.	N.R.	N.R.	PI	2-5 years	N.A.	Spearman correlation	PI FUP - miR-142-3p: r = 0.5, p = 0.022	Moderate	N.A.	N.A.
Voortman et al. 2017	2017	Multiple Sclerosis Journal (1477-0970)	To assess the prognostic value of FLC in OCB-positive patients with CIS suggestive of MS and early MS	MS (61) - CIS (48) - RRMS (13)	N.A.	Polman CH, Reingold SC, Banwell B, et al. Diagnostic criteria for Multiple Sclerosis: 2010 revisions to the McDonald criteria. Ann Neurol 2011;69:292-302 McDonald WI, Compston A, Eda, G, et al. Recommended diagnostic criteria for multiple sclerosis: Guidelines from the International Panel on the diagnosis of multiple sclerosis. Ann Neurol 2001;50:121-127.	28.8 (23.2-36.9)	N.A.	2.0 (1.0-3.0)	Baseline Treatment - Corticosteroids (14) - DMT (0) FUP Treatment (37) - IFNβ (19) - Glatiramer acetate (10) - Natalizumab (7) - Fingolimod (1)	κ FLC λ FLC	Immunonephelometry (The Binding Site Group Ltd.)	N.R.	N.R.	N.R.	N.R.	MS - κ FLC: 4.27 (1.46 - 6.83) mg/L - λ LFLC: 0.59 (0.29 - 1.97) mg/L - κ FLC/λ FLC: 3.43 (1.71 - 9.62)	EDSS	4.8 (1.5 - 6.5) years		Spearman correlation	δEDSS over time - κ FLC: n.s. - λ FLC: n.s. - κ FLC/λ FLC: n.s.	N.A.	N.A.	N.A.
Farina et al. 2017	2017	Journal of Neroinflammation (1742-2094)	To assess the relationship between the OCBs, the inflammatory / neurodegenerative CSF profile at diagnosis, the cortical lesion load and the clinical evolution after 10 years (previous EDSS scores were retrospectively acquired from the clinical records of each patient.)	MS (90) - OCB+ (50) - OCB- (40)	MS CSF (21) - OCB+ (11) - OCB- (10)	Polman CH, Reingold SC, Banwell B, et al. Diagnostic criteria for Multiple Sclerosis: 2010 revisions to the McDonald criteria. Ann Neurol 2011;69:292-302	MS: 42.5 (±10.7) - OCB+: 42.5 (±10.4) - OCB-: 42.2 (±11.2)	N.A.	MS: 1.5 (0 - 3.5) - OCB+: 1.5 (0 - 3.0) - OCB-: 1.0 (0 - 3.5)	MS - No treatment (5) - First-line treatment (62) - Second-line treatment (17) - Third-line treatmet (6)	OCB CXCL13/BCA1 CXCL12/SDF1ab CCL21/6Ckine CXCL10/IP-10 TNFSF13B/BAFF TNFSF13/APRIL TNFSF12/TWEAK TNFSF14/LIGHT TNF-α sTNFR1, sTNFR2 CCL19/MIP3β CXCL9/MIG sCD163 GM-CSF IFN-α2, IFN-β, IFN-ɣ IL-1β IL-2 IL-4 IL-6 IL-8/CXCL8 IL-10 OPN MMP-1 MMP-2 MIF NF-L	Iso-electric focusing Luminex (BioRad)	CXCL13: 6.0 % CXCL12: 5.4 % CCL21: 4.0 % CXCL10: 1.5 % TNFSF13B: 6.3 % TNFSF13: 7.5 % TNFSF12: 4.4 % TNFSF14: 5.8 % TNF-α: 2.5 % sTNFR1: 5.0 % sTNFR2: 4.2 % CCL19: 2.8 % CXCL9: 5.4 % sCD163: 6.0 % GM-CSF: 5.2 % IFN-α2: 5.3 % IFN-β: 6.0 % IFN-ɣ: 3.0 % IL-1β: 2.0 % IL-2: 4.0 % IL-4: 6.0 % IL-6: 3.0 % IL-8: 1.0 % IL-10: 3.0 % OPN: 7.3 % MMP-1: 4.5 % MMP-2: 3.3 % MIF: 2.6 %	CXCL13: 0.42 - 6694 pg/ml CXCL12: 12.73 - 160 858 pg/ml CCL21: 11.30 - 160 686 pg/ml CXCL10: 1.04 - 14 668 pg/ml TNFSF13B: 70.19 - 197 936 pg/ml TNFSF13: 906.31 - 4 745 900 pg/ml TNFSF12: 3.59 - 6346 pg/ml TNFSF14: 1.92 - 4647 pg/ml TNF-α: 0.24–13 148 pg/ml sTNFR1: 2.33–48 047 pg/ml sTNFR2: 3.72–63 484 pg/ml CCL19: 3.08–49 150 pg/ml CXCL9: 1.19–23 643 pg/ml sCD163: 0.38–10 497 pg/ml GM-CSF: 2.32–…	N.R.	Yes	N.R.	EDSS	10 years after disease onset	OCB+ (n = 50) - EDSS 10y after onset: 2.8 (1.0 - 8.0) OCB- (n = 40) - EDSS 10y after onset: 1.5 (0 - 6.5)	Mann-Whitney U Wilcoxon Pearson correlation Bonferroni correction	OCB+ (50) vs. OCB- (40) - EDSS 10y after onset: p < 0.0001 OCB+ vs OCB- BRB number of psychological tests failed: p = 0.013 MS CSF (21) EDSS 10y after onset - CXCL12: r = 0.679, p = 0.022 - GM-CSF: r = 0.626, p = 0.039 - IL-1β: r = 0.625, p = 0.040	Moderate	N.A.	N.A.
Sainaghi et al. 2017	2017	Journal of Alzheimer's Disease (1875-8908)	To correlate Gas6 CSF concentration to clinical parameters, such as disease stage and progression of cognitive decline	AD (63)	Early AD (30) Defined as those who underwent CSF withdrawal within one year from the initial AD symptom.	McKhann et al., Clinical diagnosis of Alzheimer’s disease: Report of the NINCDS-ADRDA Work Group under the auspices of Department of Health and Human Services Task Force on Alzheimer’s Disease. Neurology. 1984	65 (±12)	22 (20-24)	N.A.	N.R.	GAS6	In house ELISA	< 15%	LLoQ: 0.26 ng/ml	N.R.	N.R.	AD (63) - Gas6: 13.3 (9.5 - 16.6) ng/ml	MMSE	2 years		Spearman correlation	MMSE decrease Early AD - GAS6: r = -0.80, p < 0.0001	Strong	N.A.	N.A.
Stampanoni-Bassi et al. 2018	2018	Journal of Neurology (1432-1459)	To explore the correlation between levels of CSF inflammatory molecules at the time of diagnosis and both demographic and clinical characteristics of a large sample of RR-MS patients, as well as the predictive value of cytokine levels on their prospective disease course	RRMS (150)	N.A.	Polman CH, Reingold SC, Banwell B, et al. Diagnostic criteria for Multiple Sclerosis: 2010 revisions to the McDonald criteria. Ann Neurol 2011;69:292-302	N.R.	N.A.	N.R.	RRMS - DMT (150)	IL-6 IL-8	Luminex (Bio-Rad Laboratories)	N.R.	IL-6 = 2.6 pg/ml IL-8 = 1.0 pg/ml	N.R. Sample < detection limit = set to be 0 pg/ml	N.R.	N.R.	EDSS PI	37 (2 - 75) months	RRMS (n = 150)	Spearman correlation Multiple comparisons - BH-corrected p-value	EDSS FUP 1year - all p > 0.2 EDSS FUP 2year - IL-6: r = 0.194, p = 0.064 EDSS FUP 3year - IL-6: r = 0.274, p = 0.012 - IL-8: r = 0.242, p = 0.016 PI FUP 3years - IL-6: r = 0.311, p = 0.004 - IL-8: r = 0.246, p = 0.014	Weak	N.A.	N.A.
Rathbone et al. 2018	2018	Journal of Neurology, Neurosurgery and Psychiatry (1468-330X)	To determine whether the ratio of CSF immunoglobulin kappa to lambda light chains at time of MS diagnosis predicts disease progression (and whether this was intrinsic to CSF plasmablasts)	MS (93) - CIS (43) - RRMS (50)	FUP MS (29)	Polman CH, Reingold SC, Banwell B, et al. Diagnostic criteria for Multiple Sclerosis: 2010 revisions to the McDonald criteria. Ann Neurol 2011;69:292-302	CIS: 45.0 (21-70) RRMS: 40.5 (19-72)	N.A.	N.R.	Patients on treatment were excluded	κ FLC λ FLC	Nephelometry (The Binding Site Group Ltd.)	N.R.	κ FLC: 0.06 mg/L λ FLC: 0.05 mg/L	FLC < detection (7) Samples < detection = patients excluded	Yes	κ:λ FLC ratio (95%CI) - CIS: 18.2 (6.8 - 30.3) - RRMS: 4.4 (2.7 - 11.4)	EDSS	5 years		Mann-Whitney U Spearman correlation	High κ:λ FLC (15) vs. Low κ:λ FLC (14) - Cut-off: 10 - EDSS: p < 0.05 EDSS FUP 5 year - κ:λ FLC ratio: r = -0.37, p = 0.049	Weak	N.R.	Reaching EDSS > 3.0 after 5 year κ:λ FLC ratio - Sensitivity: 75.0% - Specificity: 57.1%
Gil-Perotin et al. 2019	2019	Frontiers in Neurology (1664-2295)	To investigate NF-L and YKL-40 CSF profiles in multiple sclerosis and the informative and prognostic potential of the individual and combined measures	MS (157)	RRMS (99) - Active (78) - Not active (28)	Diagnosis CDMS - McNicholas N, Hutchinson M, McGuigan C, Chataway J. 2017 McDonald diagnostic criteria: a review of the evidence. Mult Scler Relat Disord (2018) 24:48-54 Active disease = when clinical attack occurd and/or at leaste on gadolinium-enhanced lesion (GEL) was present in T1-weighted MRI Clinical attack / relapse = an acute worsening of neurological function lasting more than 24h, not e…	RRMS: 35 (29.5-41)	N.A.	RRMS: 2 (1-3)	RRMS (26)	YKL-40	ELISA (R&D Systems)	6.5%	N.R.	N.R.	N.R.	YKL-40: 118.97 (81 - 186) ng/ml	EDSS	4.4 (3.0 - 5.9) years	RRMS (n=99) 1 point increase EDSS (n=25)	N.A.	N.A.	N.A.	Bivariate Kaplan-Meier Cox regression Multinomal logistic regression	1-point EDSS worsening predictor YKL-40: bivariate - log rank p = 0.018 1-point EDSS worsening predictor YKL-40: multivariate - Estmate: 1.097 - SD: 0.438 - HR: 2.99 - 95%CI: 1.27 - 7.07 - p = 0.008 1-point EDSS worsening predictor Group 'NF-L+YKL-40> median': bivariate - Log rank p = 0.094
Taipa et al. 2019	2019	Neurobiology of Aging (1558-1497)	To assess if patients with AD present a specific CSF cytokine profile and if it correlates to disease progression	AD (32) - EOAD (21) - LOAD (11)	AD (32)	McKhann et al., The diagnosis of dementia due to Alzheimer’s disease: Recommendations from the National Institute on Aging-Alzheimer’s Association workgroups on diagnostic guidelines for Alzheimer’s disease. Alzheimers Dement. 2011	62.7 (±8.1)	18.2 (±6.6)	N.A.	AD (0)	FGF-Basic Eotaxin G-CSF GM-CSF IFN-ɣ IL-1β IL-1ra IL-2 IL-4 IL-5 IL-6 IL-7 IL-8/CXCL8 IL-9 IL-10 IL-12 IL-13 IL-15 IL-17a IP-10/CXCL10 MCP-1/CCL2 MIP-1α/CCL3 MIP-1β/CCL4 PDGF-bb TNF-α VEGF	Luminex (Bio-Rad)	<30%	N.R.	N.R.	N.R.	N.R.	DRS-2	1 year	N.A.	Pearson correlation or Spearman correlation (Corrected for APOE status, sex, age and education)	δDSR-2 - IL-1β: r = - 0.576, p < 0.01 - IL-ra: r = - 0.177, p > 0.05 - IL-2: r = - 0.440, p > 0.05 - IL-4: r = - 0.507, p < 0.05 - IL5: r = - 0.365, p > 0.05 - IL-6: r = - 0.553, p < 0.05 - IL7: r = - 0.367, p > 0.05 - IL-9: r = - 0.578, p < 0.01 - IL-10: r = - 376, p > 0.05 - IL12: r = - 0.391, p > 0.05 - IL13: r = - 0.277, p > 0.05 - IL17: r = - 0.577, p < 0.01 - Eotaxin: r = - 0.395, p > 0.05 …	Moderate	N.A.	N.A.
Magliozzi et al. 2020	2020	Frontier in Cellular Neuroscience (1662-5102)	To investigate the existence of specific correlations between CSF IgM levels and the CSF inflammatory profiling at the time of diagnosis and the clinical and MRI activity in addition to baseline, even after 2 years of follow-up in a cohort of MS patients	RRMS (70)	RRMS FUP - EDA (40) - NEDA (30)	N.R.	38.6 (± 13.2)	N.A.	2.0 (0-5)	N.R.	IgG1 IgA IgM	Luminex (Bio-rad)	N.R.	N.R.	N.R.	Yes	RRMS (103) - IgG: 3.778 (2.760) ng/ml - IgA: 1.707 (±3.522) ng/ml - IgM: 1.991 (±1.396.9) ng/ml	EDSS	2 years	N.A.	Mann-Whitney U Spearman correlation	EDA vs. NEDA: IgM - fold change = 1.61, p = 0.033 δEDSS over 2 years - IgM: r = 0.09, p = 0.498	N.A.	N.A.	N.A.
Puthenparampil et al. 2020	2020	Frontiers in Immunology (1664-3224)	To investigate a wide panel of cytokines and chemokines in the CSF of RRMS patients and evaluate their association with clinical and MRI parameters, as well as their predictive clinical value	RRMS (51)	RRMS FUP (39) - RRMS clinical relapse (13) - RRMS radiological relapse (2)	Thompson AJ, Banwell BL, Barkhof F, Carroll WM, Coetzee T, Comi G, et al. Diagnosis of multiple sclerosis: 2017 revisions of the McDonald criteria. Lancet Neurol (2018) 17:162-73	35.7 (±9.1)	N.A.	RRMS-CCL3-low (9): 1.5 (1.0-4.0) RRMS-CCL3-medium (15): 1.5 (1.0-4.0) RRMS-CCL3-high (15): 2.0 (1.0-5.0)	FUP Treatment (34)	CCL3	Luminex (Bio-Plex)	N.R.	N.R.	Cytokine detection < 50% total samples = excluded	N.R.	RRMS (51) - CCL3: 0.69 (±0.30)	Disease reactivation: "defined radiologically, in the presence of new/enlarging white matter lesions, and clinically, in the case of disease relapse or a sustained progression of disability based on 1-step EDSS progression (for EDSS ≤ 5.5) or 0.5-step EDSS progression (for EDSS > 5.5) confirmed at two consecutive examinations at least 12 month"	36.4 (±7.7) months	N.A.	N.A.	N.A.	N.A.	Multivariate logistic regression ROC	FUP RRMS - RRMS-CCL3-Low (< 0.495 pg/ml) (9) -RRMS-CCL3-Medium (0.495 - 0.798 pg/ml) (15) -RRMS-CCL3-High (> 0.798 pg/ml) (15) RRMS-CCL3-Low vs. RRMS-CCL3-Medium vs. RRMS-CCL3-High: disease reactivation - OR: 4.9 - 95%CI: 1.8 - 13.3 - p = 0.002
Pillai et al. 2020	2020	Annals of Clinical and Translational Neurology (2328-9503)	To determine the inflammatory analytes that predict clinical progression and evaluate their performance against biomarkers of neurodegeneration	MCI (182)	Discovery = MCI-AD (48) Validation (ADNI) = MCI (134) - MCI-AD (97)	Discovery cohort Albert et al., The diagnosis of mild cognitive impairment due to Alzheimer’s disease: recommendations from the National Institute on Aging-Alzheimer’s Association workgroups on diagnostic guidelines for Alzheimer’s disease. Alzheimers Dement. 2011 "Diagnosis of MCI-AD with CSF Ab42 and p-tau181 levels consistent with a diagnosis of AD"	MCI-AD: 68.1 (±7.3) MCI: 74.9 (±7.2)	MCI-AD: 24.8 (±3.1) MCI: 26.9 (±1.8)	N.A.	MCI-AD (0) MCI (0)	SERPINA1 A2M APOA1 B2M BDNF C3 CRP CCL11 FGA F7 FTH1 CSF2 CSF3 HP ICAM1 IFN-ɣ IL-1A IL-1B IL-1RN IL-2 IL-3 IL-4 IL-5 IL-6 IL-7 IL-10 IL-12b IL-12p70 IL-15 IL-17A IL-18 CXCL8/IL-8 IL-23A CCL3 CCL4 MMP-3 MMP-9 MCP-1 MMP-2 MPO ENO2 SERPINE1 TF SCF CCL5 TIMP-1 TNF-α LTA TNFRSF1B VCAM-1 VEGFA GC VWF	RBM Multi-Analyte Profile (MAP) platform (Myriad Genetics)	N.R.	N.R.	N.R.	N.R.	Discovery MCI-AD - B2M: 0.99 (±0.397) - CXCL8: 29.69 (±10.47) - Fibrinogen: 0.0004 (±0.0004) - MMP-2: 240.74 (±61.792) - TIMP1: 39.77 (±8.691) - VCAM1: 15.32 (±4.533) - CCL4: 31.07 (±14.43) - MCP-1: 698.48 (±248.995) - PAI1: 1.33 (±0.52) - VEGF: 16.38 (±4.751) Validation: MCI - B2M: 1.42 (±0.47) - CXCL8: 53.49 (±41.3) - Fibrinogen: 0.0006 (±0.0005) - MMP-2: 9.07 (±4.8) - TIMP1: 38.35 (±11.94) - V…	MMSE CDR-SB	Discovery MCI-AD - 9 months - 15 months Validation MCI - 12 months - 24 months - 36 months	N.A.	Pearson correlation - Univariable FDR correction	Univariable Discovery cohort: δCDR-SB 9 months (39) - MMP3: r = -0.36, p = 0.77 15 months (40) - MCP-1: r = 0.54, p = 0.015 Discovery cohort: δMMSE 9 months (40) - MMP3: r = 0.38, p = 0.50 15 months (37) - Haptoglobin: r = 0.36, p = 0.50 15 months (40) - VCAM1: r = -0.34, p = 0.50 Validation cohort: δCDR-SB 12 months (134) - Fibrinogen: r = -0.18, p = 0.36 - CCL4: r = 0.18, p = 0.36 24 months (11…	Moderate	LASSO regression Multivariable model (Adjusted for age, sex APOE status and education)	Discovery cohort: δCDR-SB 9 months: MCP-1 - Estimate: 1.23 - 95%CI: 0.24 - 2.22 - p = 0.016 9 months: MMP3 - Estimate: -0.97 - 95%CI: -1.64 - -0.29 - p = 0.006 15 months: FGA - Estimate: -0.27 - 95%CI: -0.73 - 0.20 - p = 0.25 15 months: MCP-1 - Estimate: 2.82 - 95%CI: 1.30 - 4.34 - p < 0.001 15 months: MMP3 - Estimate: -0.94 - 95%CI: -1.82 - -0.05 - p = 0.039 Discovery cohort: δMMSE 9 months: AAT…
Zhao et al. 2020	2020	Neuroscience Letters (0304-3940)	To explore the relationship between TNF-α related inflammatory proteins and pathological markers of AD, and examine their possibility as a predictor of the conversion of MCI to AD	MCI (116)	N.A.	Petersen. Mild cognitive impairment as a diagnostic entity. Journal of internal medicine. 2004	74.21(±7.41)	MMSE: 26.82(±1.75) FAQ: 4.26 (±4.79) ADAS13: 18.86 (±5.98)	N.A.	N.A.	TNFR1 TNFR2 TNF-α ICAM-1 VCAM-1	ELISA (unclear if in house or commercial)	N.R.	N.R.	N.R.	N.R.	MCI A-TN- (33) - TNFR1: 840.01(±167.05) - TNFR2: 980.18(±216.32) - TNF-α: 1.75(±0.48) - ICAM1: 347.39 (±173.27） - VCAM1: 44254.47 (±17310.37） A+TN- (25) - TNFR1: 730.72 (±141.36) - TNFR2: 952.36 (±397.45) - TNF-α: 2.51 (±4.49) - ICAM1: 353.03 (±159.09） - VCAM1: 28053.02 (±9466.88） A-TN+ (13) - TNFR1: 1028.61 (±167.21) - TNFR2: 1285.52 (±275.01) - TNF-α: 1.87 (±0.38) - ICAM1: 477.95 (±251.60） - VC…	MMSE ADAS13 FAQ	30.2 months		N.A.	N.A.	N.A.	Kaplan-Meier survival analysis	Cognitive decline predictor non-significant for - TNF-α: N.R. - ICAM1: N.R. - VCAM1: N.R. -TNFR1 and -2: not assessed
Capuano et al. 2021	2021	Multiple Sclerosis Journal (1477-0970)	To investigate the role of markers of intrathecal IgM synthesis and CSF NF-L levels when measured at the early RMS stage to predict long-term retinal neuro-axonal injury (primary aim), inflammatory activity, and permanent disability (secondary aims)	RRMS (89) "CSF was obtained for nearly 80% of patients within 3 months after a relapse"	FUP RRMS (28) - Confirmed EDSS ⩾ 3.0 over the study period (20) - Confirmed EDSS ⩾ 4.0 over the study period (8)	Polman CH, Reingold SC, Banwell B, et al. Diagnostic criteria for Multiple Sclerosis: 2010 revisions to the McDonald criteria. Ann Neurol 2011;69:292-302 Thompson AJ, Banwell BL, Barkhof F, Carroll WM, Coetzee T, Comi G, et al. Diagnosis of multiple sclerosis: 2017 revisions of the McDonald criteria. Lancet Neurol (2018) 17:162-73	32.90 (26.62-40.97)	N.A.	At relapse - 2.0 (1.0-2.5)	RRMS - Any DMD (78) - High-efficacy DMD (19)	Increased IgM index = index > 0.1 (LS)-OCMB+ = detection of > 2 CSF-specific bands	Iso-electric focusing and antigen-specific immunodetection	N.R.	N.R.	Increased IgM index: 76% OCMB: 42% LS-OCMB: 22%	Yes	Increased IgM index: 68 (76%) OCMB: 37 (42%) LS-OCMB: 20 (22%)	Increase in EDSS score of at least one full point for patients with a baseline score of < 6.0, and at least one half point for patients with a baseline score ⩾6	9.6 years	N.A.	N.A.	N.A.	N.A.	Mixed-effects linear models Cox proportional hazard model	Linear models: - No asosciations between CSF markers and post-baseline EDSS values (p > 0.05) Univariate Cox Proportional Hazard Model: reach EDSS ⩾ 3.0 IgM-index > 0.10 - HR = 1.88 - 95% CI = 0.60 - 5.97 - p = 0.280 Univariate Cox Proportional Hazard Model: reach EDSS ⩾ 3.0 OCMB - HR = 4.39 - 95% CI= 1.64 - 11.78 - p = 0.003 Univariate Cox Proportional Hazard Model: reach EDSS ⩾ 3.0 LS-OCMB - HR…
Pillai et al. 2021	2021	Frontiers in Aging Neuroscience (1663-4365)	To evaluate CSF sTREM2 and CSF sTNFR2 levels across the continuum of AD, and to determine the relationship between these analyte levels and AD CSF biomarkers and longitudinal cognitive outcomes.	MCI (67) AD (42)	N.A.	N.R. (ADNI)	MCI: 74.06 (±6.99) AD: 74.16 (±7.87)	MCI: 26.75 (±1.76) AD: 23.45 (±2.00)	N.A.	N.A.	sTREM2 sTNFR2	sTREM (Meso Scale Discovery) sTNFR2 RBM discovery MAP (Luminex)	N.R.	N.R.	N.R.	N.R.	Log2-values : MCI - sTNFR: -0.12 (±0.15) - sTREM2: 12.0 (±0.69) Log2-values: AD - sTNFR: -0.11 (±0.15) - sTREM2: 12.0 (±0.66)	MMSE CDR-SB	MCI: 5.0 (±2.5) year AD: 3.0 (±0.58) year		N.A.	N.A.	N.A.	Linear mixed-effects regression model + QA model fit (pFDR = Corrected for multiple comparisons) The visit number was defined as the follow-up duration of the neuropsychological testing in years (with baseline set at zero).	Future cognitive decline in A+T+ MCI: Visit number x sTREM2 - Beta = 0.015941 - SE = 0.120067 - p = 0.894 Future cognitive decline in A+T+ MCI: Visit number x sTNFR2 - Beta = 0.129465 - SE = 0.720227 - p = 0.18 Future cognitive decline in A+T+ AD: Visit number x sTREM2 - Beta = -1.33428 - SE = 0.47665 - p = 0.006 - pFDR = 0.048 Future cognitive decline in A+T+ AD: Visit number x sTNFR2 - Beta = 2…
Signoriello et al. 2021	2021	Molecular Neurobiology (1559-1182)	To characterize adiponectin expression levels and its oligomerization profile in CSF from MS patients compared with those of normal controls. The relationship between CSF adiponectin levels and clinical-biochemical MS phenotypes was analysed to investigate the association of this adipokine with the activity and severity of the disease	MS (66) - RRMS (56) - PMS (10)	N.A.	Thompson AJ, Banwell BL, Barkhof F, Carroll WM, Coetzee T, Comi G, et al. Diagnosis of multiple sclerosis: 2017 revisions of the McDonald criteria. Lancet Neurol (2018) 17:162-73	43.9 (± 16.15)	N.A.	1.97 (± 1.6)	MS (0)	Adiponectin	ELISA (Biovendor R&D)	N.R.	N.R.	N.R.	N.R.	MS - Adiponectin: 9.91 (±7.53) ng/ml	EDSS PI MSSS	4.55 (±1.49) years	N.A.	Student's t Mann-Whitney U	Cut-off adiponectin 9.91µg/mL High-adipo vs. Low-adipo - MSSS FUP: p = 0.04 - PI FUP: p = 0.40 - EDSS FUP: p = 0.03	N.A.	Logistic regression	Multivariate: risk of MSSS disease progression for high-adipo - OR = 1.72 - 95%CI = 1.05 - 2.79 - p = 0.02 Multivariate: risk of increased EDSS at follow-up for high-adipo - OR = 0.62 - 95%CI = 0.27 - 1.39 - p = 0.25
Hu et al. 2021	2021	Nature Communications (2041-1723)	To measure 15 cerebrospinal proteins related to microglial and T-cell functions and show them to reproducibly form functionally-related groups within and across diagnostic categories in 382 participants from the Alzheimer’s Disease Neuro-imaging Initiative as well participants from two independent cohorts.	MCI (174) AD (97)	N.A.	N.R. (ADNI)	MCI: 75.2 (±7.6) AD: 75.1 (±7.8)	MMSE: NR CDR-SB - MCI: 1.69 (±1.00) - AD: 4.48 (±1.88)	N.A.	N.A.	sTREM2 GRN TNF-α sTNFR1, sTNFR2 TGF-β1, TGF-β2, TGF-β3 IP-10 IL-6 IL-7 IL-9 IL-10 IL-12p40 IL-21 sICAM-1 sVCAM-1	N.R.	Inter-plate coefficient of variation - TNF-α: 9.38% - sTNFR1: 2.85% - sTNFR2: 3.09% - sVCAM-1: 10.99% - sICAM-1: 9.86% - IL-6: 6.30% - IL-7: 14.68% - IL-9: 9.24% - IL-10: 16.51% - IL-12p40: 6.41% - IL-21: 20.6% - IP-10: 4.83% - TGF-β1: 8.62% - TGF-β2: 7.62% - TGF-β3: 7.70%	N.R.	1	Yes	MCI - WU-sTREM2: 2366 (±726) pg/ml - MSD-sTREM2: 4529 (±2539) pg/ml - MSD-GRN: 1612 (±798) pg/ml - TNF-α: 1.83 (±1.20) pg/ml - sTNFR1: 904 (±237) pg/ml - sTNFR2: 1093 (±319) pg/ml) -TGF-β1: 108 (±42) pg/ml - TGF-β2: 161 (±53) pg/ml - TGF-β3: 11.1 (±28.3) pg/ml - IP-10: 5.08 (±2.06) ng/ml - IL-6: 5.27 (±5.78) pg/ml - IL7: 1.16 (±0.79) pg/ml - IL-9: 3.33 (±1.46) pg/ml - IL-10: 7.97 (±28.55) pg/ml -…	ADNI-Mem-EF CDR-SB	MCI: 0-60 months AD: 0-36 months	N.A.	N.A.	N.A.	N.A.	Kaplan-Meiers survival Linear mixed model Cox proportional hazard model (Adjusted for age, sex, APOE ε4, and baseline CDR-SB)	p < 0.00625 for significance (correction multiple comparisons) MCI: ADNI-Mem-EF at FUP sTNFR1 score - Beta = -0.010 - 95%CI = -0.042 - 0.022 - p = 0.547 MCI: ADNI-Mem-EF at FUP sTNFR1 score x Months - Beta = 0.005 - 95%CI = 0.002 - 0.008 - p = < 0.001 MCI: CDR-SB at FUP sTNFR1 score - Beta = -0.026 - 95%CI = -0.139 - 0.086 - p = 0.642 MCI: CDR-SB at FUP sTNFR1 score x Months - Beta = -0.020 - 95%…
Giedraitiene et al. 2021	2021	Frontiers in Neurology (1664-2295)	To assess the impact of neurodegenerative markers, such as RNFL thickness and brain atrophy, as well as inflammatory markers, such as intrathecal OCBs and the IgG index, on the cognitive decline in patients with MS over a 5-year follow-up period	RRMS (49) - Remission (49)	N.A.	Thompson AJ, Banwell BL, Barkhof F, Carroll WM, Coetzee T, Comi G, et al. Diagnosis of multiple sclerosis: 2017 revisions of the McDonald criteria. Lancet Neurol (2018) 17:162-73	47.3 + 11.1	N.A.	2.8 + 1.1	RRMS (49)	Elevated IgG index = index > 0.77 OCB	N.R.	N.R.	N.R.	Elevated IgG index: 59.2% OCB+: 63.3%	N.R.	RRMS - Elevated IgG index: 29/49 - OCB+: 31/49	EDSS SDMT	5 years	SDMT: 40.3 + 12.6	Student's t	OCB+ vs. OCB - - EDSS: p > 0.05 Elevated IgG vs. Non-elevated IgG - EDSS: p > 0.05	N.A.	Linear regression	δSDMT = -3.1 -1.0*(δ RNFL_T) + 3.3*OCB - R² = 0.599, p < 0.01 δSDMT = -8.8 -1.1*(δ RNFL_PMB) + 4.4*OCB - R² = 0.480, p < 0.01
Karrenbauer et al. 2021	2021	Scientific Reports (2045-2322)	To determine whether CSF OCB status is associated with long‑term disability outcomes.	MS (7322) - RRMS (4537) - SPMS (1993) - PPMS (579)	MS (7322) - OCB+ (6494) - OCB- (828)	Polman CH, Reingold SC, Banwell B, et al. Diagnostic criteria for Multiple Sclerosis: 2010 revisions to the McDonald criteria. Ann Neurol 2011;69:292-302	OCB+: 38.13 + 10.67 OCB-: 40.79 + 11.99	N.A.	N.R.	N.R.	OCB+ = >2 unique bands in CSF	N.R.	N.R.	N.R.	OCB+: 88.69% OCB-: 11.31%	N.R.	MS - OCB+: 6494/7322	EDSS	N.R.	Reached EDSS 3.0 - OCB+: 2005 (44.4%) - OCB-: 218 (40.4%) Reached EDSS 4.0 - OCB+: 1511 (29.2%) - OCB-: 177 (27.7%) Reached EDSS 6.0 - OCB+: 1134 (19.9%) - OCB-: 156 (21.7%)	N.A.	N.A.	N.A.	Kaplan-Meier Cox regression	OCB+ vs OCB- - Reaching EDSS 3.0: p = 0.055 - Reaching EDSS 4.0: p = 0.466 - Reaching EDSS 6.0:p = 0.139 Risk of reaching EDSS of 3.0 (OCB+, n = 5055) - HR = 1.29 - 95%CI = 1.12 - 1.48 - p < 0.001 Risk of reaching EDSS of 4.0 (OCB+, n = 5802) - HR = 1.38 - 95%CI = 1.17 - 1.63 - p < 0.001 Risk of reaching EDSS of 6.0 (OCB+, n = 6398) - HR = 1.20 - 95%CI = 0.98 - 1.41 - p = 0.08
Oechtering et al. 2021	2021	Annals of Neurology (1531-8249)	To investigate the added value of quantitative estimates of IgM-IF and IgG-IF to prognosticate the long-term disease activity and severity based on the time interval between first symptoms and a first relapse, MSSS, respectively, and the level of longitudinal development of neuroaxonal damage and disease burden as measured by sNF-L and MRI lesions	MS+CIS (530)	MS+CIS (530) - OCB-IgG-IgM- (46) - OCB+IgG-IgM- (114) - OCB+IgG+IgM- (229) - OCB+IgG+IgM+ (111) - Excluded (30)	Thompson AJ, Banwell BL, Barkhof F, Carroll WM, Coetzee T, Comi G, et al. Diagnosis of multiple sclerosis: 2017 revisions of the McDonald criteria. Lancet Neurol (2018) 17:162-73	MS+CIS: 35.7 + 11.0	N.A.	N.R.	MS+CIS (22)	OCB+ = pattern 2 or 3 present IgG+ = IF > 0% IgM + = IF > 0% IgA+ = IF > 0%	Isoelectric focusing and immunostaining, immunofixation or silver staining IF according to Reiber formulae	N.R.	N.R.	MS+CIS - OCB+: 89.2% - IgG+: 65.1% -IgM+: 26.0% - IgA+: 11.7%	N.R.	MS+CIS - OCB+: 473 - IgG+: 345 -IgM+: 138 - IgA+: 62	MSSS	5.1 (3.0-7.0) years	N.A.	N.A.	N.A.	N.A.	Univariate linear models Multivariate linear models (adjusted for age, sex and dominant treatment category) + QA model fit	Univariate MSSS: OCB+ vs. OCB- (n = 529) - Estimate = 0.86 - 95%CI = 0.25-1.46 - p < 0.01 MSSS: IgG+ vs. IgG- (n = 529) - Estimate = 0.38 - 95%CI = -0.07-0.72 - p = 0.106 MSSS: IgM+ vs. IgM- (n = 529) - Estimate = 0.07 - 95%CI = -0.36-0.50 - p = 0.748 MSSS: IgA+ vs. IgA- (n = 529) - Estimate = -0.12 - 95%CI = -0.71-0.47 - p = 0.697 MSSS: OCB+IgG-IgM- (n = 114) vs. OCB-IgG-IgM- (n = 46) - Estimate…

## Sheet: Transition
Study reference	Year	Journal (ISSN)	Aim	Patient cohort (n)	Patient subgroups used for analysis (n)	Diagnostic criteria	Age (Mean (SEM or SD) or Median ((IQ) range))	MMSE (Mean (SEM or SD) or Median ((IQ) range))	EDSS (Mean (SEM or SD) or Median ((IQ) range))	Treatment (n)	CSF Biomarker	Method	Intra-assay CV	Limit of detection	Detectability rate	Blinded?	Biomarker level baseline (Mean (SEM or SD) or Median ((IQ) range))	Follow-up duration	Follow-up data	Statistical analysis	Result statistical analysis	Predictive analysis	Result predictive analysis
Tumani et al. 1998	1998	Journal of the Neurological Sciences (1878-5883)	To evaluate the prognostic value of baseline CSF and serum markers in AON and correlate them with MRI and progression to MS To determine which test is most sensitive at the time of study onset, and to establish which test has the greatest likelihood of predicting subsequent development of MS	AON (36)	Nonconverters (18) Converters (18)	Poser CM, Paty DW, Scheinberg L, et al. New diagnostic criteria for multiple sclerosis: guidelines for research protocols. Ann Neurol 1983;13;227-31.	AON: 32.3 (±6.6)	N.A.	N.R.	AON - IV corticosteroid (12) - Oral corticosteroid (14) - Placebo (9)	IgG = "Positive" intrathecal IgG synthesis = IgG(Loc) > 0.1 mg/dl; IgG index > 0.7; IgG synthesis rate 3.3 mg/24h "Positive" OCB = two or more bands in CSF that were not present in corresponding paired serum MRZ reaction = "abnormal" if at least one of the measles, rubella or varicella-zoster antibody indices indictaed intrathecal production	Nephelometry Isoelectric focusing with immunofixation In house MRZ antibody immunoassay	N.R.	N.R.	N.R.	Yes	AON: Abnormal CSF+serum variables (%) - OI: 75% - MRZ: 44% - IgG: 44%	4 years	N.R.	N.A.	N.A.	Four cell (Table of Truth) method - Diagnostic sensitivity - Diagnostic specificity - Pos predictive value - Neg predictive value	Prognostic performance: OI - Diagnostic sensitivity: 83% - Diagnostic specificity: 33% - Pos predictive value: 56% - Neg predictive value: 67% Prognostic performance: MRZ - Diagnostic sensitivity: 61% - Diagnostic specificity: 72% - Pos predictive value: 69% - Neg predictive value: 65% Prognostic performance: IgG - Diagnostic sensitivity: 44% - Diagnostic specificity: 56% - Pos predictive value: …
Tarkowski et al. 2003	2003	Journal of Neurology, Neurosurgery and Psychiatry (1468-330X)	To analyse the CSF values of the proinflammatory cytokines, IL-1β, TNF-α, GM-CSF, of the anti-inflammatory cytokine TNF-β, of tau protein and of Aβ, a protein involved in the formation of senile plaques, in prospectively followed up patients with MCI	MCI (56)	Stable MCI (25) MCI-AD (31)	Petersen et al., Apolipoprotein E, status as a predictor of the development of Alzheimer’s disease in memory-impaired individuals. JAMA 1995 American Psychiatric Association. Diagnostic and statistical manual of mental disorders. 4th edn. Washington, DC: American Psychiatric Association, 1994. Mc Khann et al., Clinical diagnosis of Alzheimer’s disease: report of the NINCDS-ADRDA Work Group under …	MCI: 72 (±1) - Stable MCI 69 (±2) - MCI-AD 74 (±1)	MCI: 28.9 (±0.1) - Stable MCI: 29.0 (±0.2) - MCI-AD: 28.8 (±0.2)	N.A.	N.A.	TNF-α IL-1β GM-CSF TNF-β	ELISA (R&D Systems)	N.R.	TNF-α: 0.2 pg/ml IL-1β: 0.1 pg/ml GM-CSF: 0.04 ng/ml TNF-β: 7 pg/ml	Detectable TNF-α (41) Detectable IL-1β (6) Detectable GM-CSF (0) Detectable TNF-β (56) Concentration < detection limit = assumed negative For the logarithmic transformation, all values for TNF-α and IL-1β below the detection levels were considered to be at the detection level	N.R.	Stable MCI - TNF-α: 0,4 (±0,1) pg/ml - TNF-β: 104 (±6) pg/ml - IL-1β: 0,04 (±0,02) pg/ml - GM-CSF: 0,0 (±0,0) ng/ml MCI-AD - TNF-α: 0,4 (±0,1) pg/ml - TNF-β: 149 (±43) pg/ml - IL-1β: 0,05 (±0,04) pg/ml - GM-CSF: 0,0 (±0,0) ng/ml	9 (2 - 36) months	MMSE FUP - MCI: 27.8 (±0.2) - Stable MCI: 28.6 (±0.3) - MCI-AD: 27.1 (±0.4) δMMSE - MCI: -1.1 (±0.3) - Stable MCI: -0.4 (±0.3) - MCI-AD: -1.7 (±0.4)	Student's t ANOVA	MCI-AD vs. Stable MCI - TNF-α: n.s. - IL-1β: n.s. - GM-CSF: N.R. - TNF-β: n.s.	N.A.	N.A.
Koch et al. 2007	2007	European Journal of Neurology (1468-1331)	To learn more about the possible influence of CSF OCB on disease progression in MS, we examined the relation between progression of disability over a period of 5 years and CSF OCB in a hospital-based cohort of MS patients	RRMS (78)	Nonconverters (59) Converters (19)	Poser , et al. New diagnostic criteria for multiple sclerosis: guidelines for research protocols. Ann Neurol. 1983	RRMS: 34 (14-57) - Nonconverters (59): 34 (14-56) - Converters: 34 (20-56)	N.A.	RRMS: 2.0 (0.0-4.5) Nonconverters: 2.0 (0-4.5) Converters: 2.0 (1-4.5)	MS (0)	OCB	Isoelectric focusing and immunofixation	N.R.	N.R.	RRMS - Number OCB bands (56)	N.R.	RRMS - OCB neg/pos: 15/63 - OCB number: 5 (0 - 17) Nonconverters - OCB neg/pos: 10/49 - OCB number: 5.5 (0 - 17) Converters - OCB neg/pos: 5/14 - OCB number: 4.5 (0 - 11)	5 years	N.R.	Mann Whitney U Fisher's exact	C vs. NC - OCB neg/pos: p = 0.5 - OCB number: p = 0.31	N.A.	N.A.
Brettschneider et al. 2010	2010	PLOS One (1932-6203)	To evaluate the relevance of the B cell chemoattractant CXCL13 as a prognostic marker in patients with CIS regarding conversion to MS	CIS (91)	Nonconverters (46) Converters (45)	Polman CH, Reingold SC, Edan G, Filippi M, Hartung HP, Kappos L, Lublin FD, Metz LM, McFarland HF, O'Connor PW, Sandberg-Wolheim M, Thompson AJ, Weinshenker BG, Wolinsky JS. Diagnostic criteria for multiple sclerosis: 2005 revisions to the McDonald criteria. Ann Neurol 2005;58:840-846	CIS: 34 (13-77)	N.A.	CIS: 2 (0-6)	CIS - Steroids after LP (91)	CXCL13 OCB MRZ reaction = positive if two or more antibody indices values were > 1.5.	CXCL13: ELISA (R&D Systems) OCB: N.R. MRZ reaction: ELISA (Genzyme)	N.R.	N.R.	N.R.	N.R.	Nonconverters -CXCL13: 1,6 (0 - 56,1) pg/ml -OCB: 63 -MRZ reaction: 26 Converters -CXCL13: 9,3 (0 - 64,4) pg/ml -OCB: 91 -MRZ reaction: 42	2 years	N.R.	Mann-Whitney U Kruskal-Wallis + Dunn's Method	C vs. N - CXCL13: p < 0.05 - OCB: p = 0.003 - MRZ reaction: p = 0.04	ROC Youden Index	C vs. N: CXCL13 (95%CI) - Cutoff = 7.7 pg/ml - AUROCC = 0.64 - Sensitivity: 62 (46 - 76) - Specificity: 76 (61 - 87) - Pos Predictive Value: 70 (53 - 84) - Neg Predictive Value: 69 (54 - 81) C vs. N: OCB (95%CI) - Sensitivity: 91 (97 - 98) - Specificity: 36 (23 - 52) - Pos Predictive Value: 59 (46 - 70) - Neg Predictive Value: 81 (58 - 95) C vs. N: MRZ reaction (95%CI) - Sensitivity: 42 (25 - 61)…
Comabella et al. 2010	2010	Brain (1460-2156)	To identify proteins associated with conversion to clinically definite multiple sclerosis in pooled CSF samples from patients with CIS who converted to clinically definite multiple scle- rosis and patients who remained as CIS during the follow-up period	CIS (136)	First validation: FUP (84) - Nonconverters (36) - Converters (48) Second validation: FUP (52) - Nonconverters (26) - Converters (26)	Poser , et al. New diagnostic criteria for multiple sclerosis: guidelines for research protocols. Ann Neurol. 1983	First validation - Nonconverters: 28.7 (±9.4) - Converters: 26.8 (±6.6) Second validation - Nonconverters: 36.5 (±11.1) - Converters: 33.6 (±8.9)	N.A.	N.R.	N.R.	YKL-40	METRA, EIA (Quidel Corporation)	0.084	N.R.	N.R.	N.R.	N.R.	First validation - Nonconverters: 4.1 (±3.1) years - Converters: 5.5 (±2.3) years Second validation - Nonconverters: 2.3 (±1.5) years - Converters: 4.9 (±3.0) years	N.R.	Mann-Whitney U	First validation C vs. N - YKL-40: p = 2.3*10^(-5) Second validation C vs. N - YKL-40: p = 0.018	Kaplan-Meier survival analysis Log ranks Cox proportional hazard regression	First validation CIS-High YKL-40 (19) vs. CIS-Low YKL-40 (65) - Cut-off: 287.9 mg/ml - Time to MS: log rank p = 0.003 Risk of conversion: High-YKL-40 - HR: 2.5 - 95%CI: 1.3 - 4.7 - p = 0.004
Ruet et al. 2010	2010	Multiple Sclerosis Journal (1477-0970)	To identify predictors of conversion to definite MS in patients with a cord clinically isolated syndrome. To determine the clinical, CSF and MRI characteristics observed during an initial episode of acute partial myelitis that may differentiate patients who convert to CDMS from those who do not	Acute partial transverse myelopathy (106)	Nonconverters (28) Converters (78)	Ford BD, Tampieri D, Francis G. Long-term follow-up od acute partial transverse myelopathy. Neurology 1992;42:250-252 Polman CH, Reingold SC, Edan G, Filippi M, Hartung HP, Kappos L, Lublin FD, Metz LM, McFarland HF, O'Connor PW, Sandberg-Wolheim M, Thompson AJ, Weinshenker BG, Wolinsky JS. Diagnostic criteria for multiple sclerosis: 2005 revisions to the McDonald criteria. Ann Neurol 2005;58:840…	Nonconverters: 40 (±9) Converters: 32 (±9)	N.A.	N.R.	APTM (0)	IgITS = presence of >=2 OCB not present in serum and/or raised IgG index	Isoelectric focussing and immunofixation	N.R.	N.R.	MS (95.3%) - Nonconverters (27) - Converters (74)	N.R.	Nonconverters - IgITS: 51.9% Converters - IgITS: 78.4%	4.3 (±1.7) years	N.R.	Univariate logistic regression	C vs. N: IgITS - OR: 3.37 - 95%CI: 1.32 - 8.58 - p = 0.01	Multivariate logistic regression ROC	MS diagnosis predictor: IgITS - OR: 4.09 - 95%CI: 1.32 - 12.67 - p = 0.0147 - Sensitivity: 78.4 (69.0 - 87.8) - Specificity: 48.1 (29.3 - 66.9) - Pos predictive value: 80.6 (71.6 - 89.6 - Neg predictive value: 44.8 (26.8 - 62.8) - Accuracy: 70.3 (61.3 - 79.3)
Avsar et al. 2012	2012	Multiple Sclerosis Journal (1477-0970)	To determine whether inflammatory proteins, such as neurofilament light chain, myelin oligodendrocyte glycoprotein and myelin basic protein, and neurodegenerative proteins, such as tau and glial fibrillary acidic protein, can serve as biomarkers for predicting the clinical subtype and prognosis of MS To study whether these candidate biomarkers have potential diagnostic value and whether they can …	CIS (46)	Nonconverters (37) Converters (9)	Polman CH, Reingold SC, Edan G, Filippi M, Hartung HP, Kappos L, Lublin FD, Metz LM, McFarland HF, O'Connor PW, Sandberg-Wolheim M, Thompson AJ, Weinshenker BG, Wolinsky JS. Diagnostic criteria for multiple sclerosis: 2005 revisions to the McDonald criteria. Ann Neurol 2005;58:840-846	Nonconverters: 31.7 (±10.3) Converters: 33.1 (±11.1)	N.A.	Nonconverters: 0.7 (±0.8) Converters: 0.9 (±0.7)	N.A.	GFAP MOG MBP	Western Blot (Bio-Rad)	N.R.	N.R.	MBP (7)	N.R.	N.R.	4.5 (±4.7) years	N.R.	ANOVA Student's t	C vs. N: GFAP - p > 0.05 C vs. N: MOG - p > 0.05 C vs. N: MPB - N.R.	N.A.	N.A.
Westin et al. 2012	2012	PLOS One (1932-6203)	To study whether CCR2-related chemokines are associated with faster rate of cognitive decline in subjects affected by prodromal AD	MCI (119)	Stable MCI (52) MCI-AD (47)	Petersen. Mild cognitive impairment as a diagnostic entity. J Intern Med. 2004	Stable MCI: 64 (±9) MCI-AD: 74 (±6)	Stable MCI: 27.3 (±1.8) MCI-AD: 26.7 (±1.4)	N.A.	N.A.	MCP-1 / CCL2 CCL11 CCL13 CCL26	ELISA (Meso Scale Discovery)	MCP-1: 1.1 - 6.5% CCL11; 2.7 - 3.9% CCL13: 2.7 - 5.4% CCL26: 1.6 - 4.9%	MCP-1: 3.3pg/ml CCL11: 10 pg/ml CCL13: 19 pg/ml CCL26: 14 pg/ml	N.R.	N.R.	Stable MCI - MCP-1: 676 (±183) pg/ml - CCL11: 12 (±4) pg/ml - CCL13: 12 (±10) pg/ml - CCL26: 33 (±55) pg/ml MCI-AD - MCP-1: 684 (±194) pg/ml - CCL11: 12 (±5) pg/ml - CCL13: 16 (±13) pg/ml - CCL26: 33 (±48) pg/ml	5 (4 - 7) years	Annual MMSE decrease - Stable MCI: -0.21 (±0.45) - MCI-AD: 3.3 (±2.5)	Mann-Whitney U Spearman correlation	Stable MCI vs MCI-AD - n.s. for all biomarkers MCI-AD time to conversion -MCP-1: rs= -0.39, p = 0.006 MCP-1 cut-offs - First tertile: 292 - 584 pg/ml - Second tertile: 585 - 756 pg/ml - Third tertile 757 - 1369 pg/ml First tertile vs. Third tertile Time to conversion - p < 0.003	Multivariate linear regression	MCI-AD time to conversion - MCP-1: p = 0.016
Sun et al. 2013	2013	Mediators of Inflammation (1466-1861)	To further clarify the role of OPN in the progression of cognitive decline, we longitudinally assessed the OPN expression changes in the plasma and CSF in the same individuals	MCI (31)	Stable MCI (18) MCI-AD (13)	The diagnosis of MCI was based on the following unanimously adopted criteria: (1) reported cognitive decline; (2) impaired cognitive function; (3) essentially normal functional activities; and (4) exclusion of dementia.	Stable MCI: 73 (59–83) MCI-AD: 72 (60–82)	Stable MCI: 27.1 (±1.4) MCI-AD: 27.9 (±1.6)	N.A.	N.A.	OPN	ELISA (Assay Designs, Inc.)	Assays were repeated when difference between two probes > 10%	3.33 ng/ml	1	N.R.	Stable MCI - OPN (CSF): 128,6 (±17,7) ng/ml - OPN (plasma): 52,3 (±11,7) ng/ml MCI-AD - OPN (CSF): 173,2 (±20,6) ng/ml - OPN (plasma): 53,7 (±11,1) ng/ml	3 years	N.R.	Student's t ANOVA	Stable MCI vs MCI-AD - OPN plasma and CSF: n.s. MCI-AD - BL OPN vs. FUP OPN: p < 0.05	N.A.	N.A.
Toledo et al. 2014	2014	Alzheimer's Research & Therapy (1758-9193)	To test CSF levels of complement proteins that could be linked to cognitive and structural changes in AD may have diagnostic and prognostic value	MCI (163) All patients hemoglobin < 1 500 ng/ml	FUP (160) - Stable MCI (81) - MCI-AD (79)	McKhann et al., The diagnosis of dementia due to Alzheimer's disease: recommendations from the National Institute on Aging-Alzheimer's Association workgroups on diagnostic guidelines for Alzheimer's disease. Alzheimer's & dementia : the journal of the Alzheimer's Association 2011	MCI: 74.5 (±7.6)	MCI: 27.0 (±1.8)	N.A.	N.R.	C3 FH	Milliplex (Millipore)	0.03	C3: 0.05 ng/ml FH: 0.223 ng/ml	N.R.	N.R.	MCI (163) - FH: 1452,0 (1176,3 - 1928,3) ng/ml - C3: 3614,1 (2559,7 - 4597,7) ng/ml	184 weeks	N.R.	N.A.	N.A.	Cox hazard model Bejnamini-Hochberg correction Holms method	Risk of conversion: C3 - HR: 0.62 - p = 0.14
Rossi et al. 2015	2015	Multiple Sclerosis Journal (1477-0970)	To explore the role of subclinical persisting intrathecal inflammation in RIS or CIS conversion to MS, and in early MS disease reactivation	MS (57) - RIS (18) - CIS (39)	RIS FUP - Nonconverters (8) - Converters (10) CIS FUP - Nonconverters (16) - Converters (23)	Polman CH, Reingold SC, Banwell B, et al. Diagnostic criteria for Multiple Sclerosis: 2010 revisions to the McDonald criteria. Ann Neurol 2011;69:292-302	RIS: 29.7 (±8.3) CIS: 31.9 (±8.7)	N.A.	RIS: 0.44 (±0.51) CIS: 0.98 (±0.70)	CIS + RRMS - IFN-β1a (62) - IFN-β1b (45) - Glatiramer acetate (40)	IL-8/CXCL8	Luminex (Bio-Rad)	N.R.	N.R.	N.R.	N.R.	N.R.	RIS: 11 months CIS: 10 months	N.R.	Paired student's t Unpaired student's t Wilcoxon	CIS: C vs. N - IL-8: p = 0.001 CIS High-IL8 (19) vs. CIS Low-IL8 (20) - % C: p = 0.02 - Time to conversion: p < 0.01 RIS: C vs. N - IL-8: p = 0.03 RIS High-IL8 (9) vs. RIS Low-IL8 (9) - % RIS-C: p = 0.01 - Time to conversion: p < 0.05	Multivariate logistic regression	CIS-High IL8 - Coefficient: 2.29 - SE: 0.97 - OR: 9.97 - 95%CI: 1.46 - 67.87 - p = 0.02 RIS-High IL8 - Coefficient: 3.99 - SE: 1.66 - OR: 54.44 - 95%CI: 1.06 - 1435.38 - p = 0.01
Ferraro et al. 2015	2015	Journal of Neuroimmunology (0165-5728)	To correlate CSF CXCL13 levels with clinical, MRI and CSF parameters, including CSF IgMOB, in a cohort of CIS patients who were followed up for at least two years or until a relapse occurred	CIS (110)	Nonconverters (16) Converters (94)	MS diagnosis was established based on MRI criteria of DIS and DIT, in accordancz with the 2010 McDonalds criteria (Polman et al. 2011) Conversion to CDMS was defined by the occurence of new or worsening neurological symptoms lasting at least 24h, associated with at least a one-point increase in an EDSS functional score, not acocmpanied by fever or infection.	CIS: 35 (±10)	N.A.	CIS: 2 (±0.7)	N.A.	CXCL13	ELISA (R&D Systems)	N.R.	CXCL13: 1.64 pg/ml	N.R.	N.R.	Nonconverters - CXCL13: 0.1 pg/ml (0 - 14 pg/ml Converters - CXCL13: 15.6 pg/ml (0 - 357.7)	40 (4 - 72) months	N.R.	Mann Whitney U	C vs. N -CXCL13: p < 0.0001	ROC analyses Logistic regression Kaplan-Meier + Log-rank test Cox regression	Early MS diagnosis within 1 year: CXCL13 - Cut-off: 8.7 pg/ml - Sensitivity: 66.2% - Specificity: 63.9% - AUC: 71% - 95%CI: 60 - 82 CDMS diagnosis within 1 year: CXCL13 - Cut-off: 8.7 pg/ml - Sensitivity: 74% - Specificity: 51.3% - AUC: 64% - 95%CI: 54 - 75 CDMS diagnosis within 1 year: CXCL13 - Cut-off: 15.4 pg/ml - Sensitivity: 64.7% - Specificity: 63.1% CDMS diagnosis throughout follow-up: CXC…
Makshakov et al. 2015	2015	PLOS One (1932-6203)	To evaluate the diagnostic and prognostic significance CSF FLC at the time of CIS To investigate the significance of FLC in the diagnosis of MS at the time of CIS To evaluate a prognostic significance of FLC CSF concentrations that were obtained at CIS in patients who converted to CDMS after 2 years	CIS (139)	Nonconverters (41) Converters (98)	N.R.	Nonconverters: 33.0 (±11.5) Converters: 32 (±9.6)	N.A.	N.R.	N.R.	OCB k-FLC λ-FLC	Isoelectric focusing ELISA (Polignost Ltd.)	N.R.	N.R.	N.R.	N.R.	Nonconverters - k-FLC: 0,11 (0,004 - 0,27) mcg/ml - λ-FLC: 0,034 (0,015 - 0,09) mcg/ml - Q-k: 0,008 (0,003 - 0,024) mcg/ml - Q-λ: 0,005 (0,003 - 0,008) mcg/ml Converters - k-FLC: 0,45 (0,225 - 0,965) mcg/ml - λ-FLC: 0,08 (0,039 - 0,313) mcg/ml - Q-k: 0,039 (0,016 - 0,099) mcg/ml - Q-λ: 0,01 (0,0035 - 0,037) mcg/ml	2 years	N.R.	Mann-Whitney	C vs. N: k-FLC - p < 0.00001 C vs. N: Q-k - p < 0.00001 C vs. N: λ-FLC - p < 0.01 C vs. N: Q-λ - p < 0.01 C vs. N: - OCB+: p < 0.0001 - k-FLC: p = 0.0099 - λ-FLC: p = 0.0434	N.A.	N.A.
Kester et al. 2015	2015	Alzheimer's Research & Therapy (1758-9193)	To evaluate the performance of these CSF biomarkers (YKL-40 and VILIP1) for diagnostic and prognostic purposes in AD, and additionally to assess their longitudinal value for the monitoring of disease progression	MCI (53)	Stable MCI (17) MCI-AD (36)	Petersen et al., Mild cognitive impairment: clinical characterization and outcome. Arch Neurol. 1999 Albert et al., The diagnosis of mild cognitive impairment due to Alzheimer’s disease: recommendations from the National Institute on Aging-Alzheimer’s Association workgroups on diagnostic guidelines for Alzheimer’s disease. Alzheimers Dement. 2011 McKhann et al., Clinical diagnosis of Alzheimer’s …	Stable MCI: 64 (±2) MCI-AD: 70 (±1)	Stable MCI: 28 (±0.6) MCI-AD: 26 (±0.4)	N.A.	N.A.	YKL-40	ELISA (Quidel)	4.4%	N.R.	Baseline YKL-40: 1 missing	N.R.	Stable MCI - YKL-40: 242 (31) ng/ml MCI-AD - YKL-40: 327 (19) ng/ml	2.7 (±0.3) years	Stable MCI - YKL-40: 247 (±23) ng/ml MCI-AD - YKL-40: 363 (±22) ng/ml	ANOVA Bonferroni correction	Stable MCI vs. MCI-AD - YKL-40: p < 0.01	Cox proportional hazard Kaplan-Meier	YKL-40 cut-offs - Highest tertile: > 328 ng/ml - Middle tertile: 219 - 328 ng/ml - Lowest tertile: < 219 ng/ml ( = reference) AD progression: YKL-40 Highest tertile - HR: 3.0 - 95%CI: 1.1 - 7.9 YKL-40 Middle tertile - HR: 2.9 - 95%CI: 1.0 - 8.1 AD progression: YKL-40 (continuous) - HR: 1.003 - 95%CI: 1.001 - 1.006 - p = 0.02
Borras et al. 2016	2016	Molecular & Cellular Proteomics (1535-9484)	To establish a diagnostic molecular classifier with high sensitivity and specificity able to differentiate between clinically isolated syndrome patients with a high and a low risk of developing multiple sclerosis	CIS (50)	Nonconverters (25) Converters (25)	N.R.	Nonconverters: 38 (±12.4) Converters: 33 (±9.3)	N.A.	N.R.	Converters - Betaferon (1) - Copaxone (1) - Rebif 44 (1) - Avonex (1)	SEM7A HPT AACT-1, AACT-2, AACT-3 A2MG CO3 CYTC A1AG1, A1AG1 var TTHY OPN CMGA CLUS SCG2 PON1 YKL-40 MUC18 CNTN1 KLK6-2 KLK6 PGCB CNDP1	Mass spectrometry (SRM)	N.R.	N.R.	Samples < detection = assumed minimum log2-transformed abundance	N.R.	N.R.	Nonconverters: 3.25 (±1.32) years Converters: 4.08 (±2.48) years	N.R.	Expanded scope of conclusion (technical replication) Restricted scope of conclusion (biological replication) Adjusted P	C vs. N - SEM7A: p < 0.03 - HPT: p > 0.05 - AACT-1: p < 0.0003 - AACT-2: p < 0.0001 - AACT-3: p > 0.05 - A2MG: p > 0.05 - CO3: p > 0.005 - CYTC: p > 0.05 - A1AG1: p < 0.0001 - A1AG1 var: p > 0.05 - TTHY: p > 0.05 - OSTP: p > 0.05 - CMGA: p > 0.05 - CLUS: p < 0.005 - SCG2: p > 0.05 - PON1: p > 0.05 - YKL-40: p < 0.0001 - MUC18: p > 0.05 - CNTN1: p > 0.05 - KLK6-2: p < 0.0007 - KLK6: p > 0.05 - PGC…	Logistic regression ROC	C vs. N: YKL-40+CNDP1 - AUC: 0.86 - Sensitivity: 0.84 - Specificity: 0.83 C vs. N: YKL-40+CLUS - AUC: 0.83 - Sensitivity: 0.76 - Specificity: 0.83 C vs. N: A1AG1+ AACT-2 - AUC: 0.79 - Sensitivity: 0.76 - Specificity: 0.75 C vs. N: YKL-40+CNDP1+SEM7A - AUC: 0.86 - Sensitivity: 0.84 - Specificity: 0.87
Swanson et al. 2016	2016	Brain, Behavior, and Immunity (0889-1591)	To explore which pro- or anti-inflammatory CSF biomarkers best predicted AD neuropathology over 24 months	MCI (135)	Stable MCI (82) MCI-AD (47)	N.R. (ADNI)	MCI: 74.69 (±7.35) - Stable MCI: 74.77 (±7.37) - MCI-AD: 74.64 (±7.40)	MCI: 26.91 (±1.74) - Stable MCI: 26.98 (±1.68) - MCI-AD: 26.85 (±1.81)	N.A.	N.A.	NPTX2 YKL-40	Luminex (Rules Based Medicine)	N.R.	N.R.	N.R.	N.R.	*Log-transformed indices MCI - YKL-40: 23,13 (±0,02) - NPTX2: 10,62 (±0,06) Stable MCI - YKL-40: 23,14 (±0,03) - NPTX2: 10,71 (±0,09) MCI-AD - YKL-40: 23,10 (±0,03) - NPTX2: 10,43 (±0,11)	24 months	N.R.	N.A.	N.A.	Linear mixed model	Stable MCI vs. MCI-AD - NPTX2: F = 4.04, p = 0.047 - YKL-40: F = 0.358, p = 0.551
Voortman et al. 2017	2017	Multiple Sclerosis Journal (1477-0970)	To assess the prognostic value of FLC in OCB-positive patients with CIS suggestive of MS and early MS	MS (61) - CIS (48)	CIS FUP (48) - Nonconverters (25) - Converters (23)	Polman CH, Reingold SC, Banwell B, et al. Diagnostic criteria for Multiple Sclerosis: 2010 revisions to the McDonald criteria. Ann Neurol 2011;69:292-302 McDonald WI, Compston A, Eda, G, et al. Recommended diagnostic criteria for multiple sclerosis: Guidelines from the International Panel on the diagnosis of multiple sclerosis. Ann Neurol 2001;50:121-127.	MS: 28.8 (23.2-36.9)	N.A.	MS: 2.0 (1.0-3.0)	Baseline - Corticosteroids (14) - DMT (0) FUP Treatment (37) - IFN-β (19) - Glatiramer acetate (10) - Natalizumab (7) - Fingolimod (1)	κ FLC λ FLC FLC indices	Immunonephelometry (The Binding Site Group Ltd.)	N.R.	N.R.	N.R.	N.R.	MS - κ FLC: 4,27 (1,46 - 6,83) mg/L - λ LFLC: 0,59 (0,29 - 1,97) mg/L - κ FLC/λ FLC: 3,43 (1,71 - 9,62)	4.8 (1.5 - 6.5) years	N.R.	Mann-Whitney U Kruskall-Wallis Dunn's multiple comparison	C vs. N - κ FLC/λ FLC: p < 0.05	Cox proportional regression Logistic regression	CIS-Low κ FLC/λ FLC vs. CIS-High κ FLC/λ FLC - Cut-off: 3.38 - OR: 4.86 - 95%CI: 1.43 - 16.50 - p = 0.011 CIS-Low κ FLC/λ FLC vs. CIS-High κ FLC/λ FLC: risk to conversion - HR: 2.89 - 95%CI: 1.17 - 7.14 - p = 0.016
Farina et al. 2017	2017	Journal of Neuroinflammation (1742-2094)	To assess the relationship between the OCBs, the inflammatory / neurodegenerative CSF profile at diagnosis, the cortical lesion load and the clinical evolution after 10 years (Previous EDSS scores were retrospectively acquired from the clinical records of each patient.)	MS (90) - OCB+ (n = 50) - OCB- (n = 40)	OCB+ FUP (50) - Nonconverters (35) - Converters (15) OCB- FUP (40) - Nonconverters (36) - Converters (4)	Polman CH, Reingold SC, Banwell B, et al. Diagnostic criteria for Multiple Sclerosis: 2010 revisions to the McDonald criteria. Ann Neurol 2011;69:292-302	MS: 42.5 (±10.7) - OCB+: 42.5 (±10.4) - OCB-: 42.2 (±11.2)	N.A.	MS: 1.5 (0 - 3.5) - OCB+: 1.5 (0 - 3.0) - OCB-: 1.0 (0 - 3.5)	MS - No treatment (5) - First-line treatment (62) - Second-line treatment (17) - Third-line treatmet (6)	OCB	Isoelectric focusing	N.R.	N.R.	N.R.	Yes	N.R.	10 years after disease onset	OCB+ (50) - EDSS 10y after onset: 2.8 (1.0 - 8.0) OCB- (40) - EDSS 10y after onset: 1.5 (0 - 6.5)	ANOVA Mann-Whitney U Pearson chi-square Bonferroni correction	OCB+ vs. OCB- - develop SPMS: p = 0.018 - time to SPMS: p < 0.0001	N.A.	N.A.
Cinar et al. 2018	2018	Archives of Neuropsychiatry (1300-0667)	To determine in a prospective cohort, the predictor factors in conversion from CIS to MS on the basis of clinical, MRI and CSF findings	CIS (41)	Nonconverters (6) Converters (35)	Patients with second event = CDMS - Poser criteria (no reference) Patients with new/active leasions = CDMS McDonald 2015 criteria (no reference)	N.R.	N.A.	N.R.	N.R.	IgG OCB "Positive CSF" = OCB presence and/or IgG index > 0.7	Isoelectric focusing method	N.R.	N.R.	OCB (68.3%)	N.R.	N.R.	12.8 (±8.5) months	N.R.	Mann-Whitney U Kruskal Wallis Wilcoxon	C vs. N - "Positive CSF": p = 0.035 OCB present vs. OCB absent - Time to conversion: p = 0.20 IgG > 0.7 vs. IgG < 0.7 - Time to conversion: p = 0.092	Cox proportional regression Kaplan-Meier analysis	Risk of conversion: IgG > 0.7 - HR: 0.997 - p = 0.992 Risk of conversion: OCB presence - HR: 2.16 - p = 0.052 Conversion to MS: OCB presence - Sensitivity: 74.2 - Specificity: 66.6 - Pos predictive value: 92.8 - Neg predictive value: 30.7 - Accuracy: 73.1 Conversion to MS: IgG > 0.7 - Sensitivity: 68.5 - Specificity: 50 - Pos predictive value: 88.8 - Neg predictive value: 21.4 - Accuracy: 65.8 Co…
Rathbone et al. 2018	2018	Journal of Neurology, Neurosurgery and Psychiatry (1468-330X)	To determine whether the ratio of CSF immunoglobulin kappa to lambda light chains at time of MS diagnosis predicts disease progression (and whether this was intrinsic to CSF plasmablasts)	CIS (43)	FUP (29) - Nonconverters: N.R. - Converters: N.R.	Polman CH, Reingold SC, Banwell B, et al. Diagnostic criteria for Multiple Sclerosis: 2010 revisions to the McDonald criteria. Ann Neurol 2011;69:292-302	CIS: 45.0 (21-70)	N.A.	N.R.	Patients on treatment were excluded	κ FLC λ FLC	Nephelometry (The Binding Site Group Ltd.)	N.R.	κ FLC: 0.06 mg/L λ FLC: 0.05 mg/L	FLC < detection (7) Samples < detection = patients excluded	Yes	κ:λ FLC ratio (95%CI) CIS - κ:λ FLC ratio: 18.2 (6.8 - 30.3) RRMS - κ:λ FLC ratio: 4.4 (2.7 - 11.4)	5 years	N.R.	Mann-Whitney U	C vs. N - κ:λ FLC ratio: p > 0.05	N.A.	N.A.
De Fino et al. 2019	2019	Multiple Sclerosis and Related Disorders (2211-0356)	To evaluate the correlation between levels of BAFF, YKL-40, sCD163, OPN, both on serum and CSF, and the disease activity and progression	CIS (25)	Nonconverters (14) Converters (10)	Polman CH, Reingold SC, Banwell B, et al. Diagnostic criteria for Multiple Sclerosis: 2010 revisions to the McDonald criteria. Ann Neurol 2011;69:292-302	CIS: 37.4 (±12.2)	N.A.	CIS: 1.26 (±0.79)	MS (0)	BAFF YKL-40 sCD163 OPN	Luminex (Bio-Rad)	N.R.	N.R.	N.R.	N.R.	CIS FUP (24) - BAFF: 64,6 (53,2) pg/ml - YKL-40: 126,6 (93,4) ng/ml - sCD163: 14,3 (6,3) ng/ml - OPN: 32,5 (35,6) ng/ml Nonconverters - BAFF: 67,0 (66,9) pg/ml - YKL-40: 103,9 (80,2) ng/ml - sCD163: 12,5 (5,4) ng/ml - OPN: 30,2 (41,0) ng/ml Converters - BAFF: 61,3 (27,2) pg/ml - YKL-40: 158,4 (105,2) ng/ml - sCD163: 16,9 (6,9) ng/ml - OPN: 35,6 (28,0) ng/ml	19.6 (±9.1) months	N.R.	Mann-Whitney U Kruskall Wallis	CIS vs. C vs. N - BAFF: p = 0.725 - YKL-40: p = 0.031 - sCD163: p = 0.038 - OPN: p = 0.320	ROC	Conversion: YKL-40 - AUC = 0.79 - Range = 0.67–0.90 - p = 0.002 Conversion: sCD163 - AUC = 0.87 - Range = 0.76–0.98 - p < 0.001 Conversion: OPN - AUC = 0.72 - Range = 0.58–0.87 - p = 0.018
Olesen et al. 2019	2019	Journal of Neuroinflammation (1742-2094)	To show that markers of inflammation and of neurodegeneration (a) may differ between patients with MS-related ON and patients with ON unrelated to MS and (b) may predict development of MS in patients with acute ON	ON (40)	Nonconverters (24) Converters (16)	ON diagnosis - Soelberg K, Skejoe HPB, Grauslund J, Smith TJ, Lillevang ST, Jarius S, et al. Magnetic resonance imaging findings at the first episode of acute optic neuritis. Mult Scler Relat Disord. 2017;20:30-6 - Soelberg K, Jarius S, Skejoe H, Engberg H, Mehlsen JJ, Nilsson AC, et al. A population-based prospective study of optic neuritis. Mult Scler. 2017;23(14):1893-901 MS diagnosis - Polman…	Nonconverters: 39.3 (16-67) Converters: 41.5 (23-52)	N.A.	N.R.	ON (0)	OCBs IgG index IL-1β IL-6 IL-10 IL-17A TNF-α TRAIL CXCL13 IFN-α IFN-β	IL-1β, IL-6, IL-10, IL-17A, TNF-α, TRAIL: Simoa (Quanterix) CXCL13: ELISA (EUROIMMUN) IFN-α, IFN-β: ELISA (PBL Assay Science)	N.R.	CXCL13: 10 pg/ml	IL-1β < detection (2) IL-6 < detection (0) IL-10 < detection (0) IL-17A < detection (2) TNF-α: N.R. TRAIL < detection (0) CXCL13 > detection (8) IFN-α > detection (1) IFN-β > detection (1)	Yes	Nonconverters - IL-10: 0,083 (0,043 - 0,12) pg/ml - TNF-α: 0,16 (0,13 - 0,24) pg/ml - CXCL13: 10 (±10) pg/ml Converters - IL-10: 0,27 (0,11 - 1,26) pg/ml - TNF-α: 0,37 (0,21 - 0,16) pg/ml - CXCL13: 28,9 (10 - 75,4) pg/ml	Nonconverters: 30 (21 - 41) months Converters: 28 (19 - 38) months	N.R.	Kruskal-Wallis FDR (α = 0.05)	C vs. N - OCB pos: q = 0.0021 - IgG index: q = 0.0052 - IL-10: q = 0.004 - TNF-α: q = 0.021 - CXCL13: q = 0.0006	Logistic regression ROC Youden method Bootstrap optimism + QA model fit	Supp material for all individual predictors Conversion to MS: TNF-α - Cut-off: 0.27 pg/ml - Sensitivity: 73% - Specificity: 80% - OR: 576 - p = 0.019 - 95%CI: 2.82 - 10^5 Conversion to MS: IL-10 - Cut-off: 0.21 pg/ml - Sensitivity: 60 % - Specificity: 94% - OR: 1 942 - p = 0.049 - 95%CI: 1.03 - 10^6 Conversion to MS: IL-17A - Cut-off: 0.017 pg/ml - Sensitivity: 93% - Specificity: 47% - OR: 18.18 …
Timirci-Kahraman et al. 2019	2019	Acta Neurologica Belgica (2240-2993)	To identify CSF proteins and molecular pathways that could potentially predict conversion from CIS to MS	CIS (42)	Nonconverters (19) Converters (23)	Polman CH, Reingold SC, Banwell B, et al. Diagnostic criteria for Multiple Sclerosis: 2010 revisions to the McDonald criteria. Ann Neurol 2011;69:292-302	Nonconverters: 36.3 (±10.2) Converters: 30.3 (± 8.1)	N.A.	N.R.	CIS (0)	YKL-40 TNFRSF21 IDS HOXB3	ELISA (Bioassays Technology Laboratory)	N.R.	N.R.	N.R.	N.R.	Nonconverters - YKL-40: 158,28 (±27,14) ng/ml - TNFRSF21: 4,02 (±0,53) ng/ml - IDS: 21,15 (±2,67) ng/ml - HOXB3: 2,91 (±0,52) ng/ml Converters - YKL-40: 162,19 (±27,95) ng/ml - TNFRSF21: 4,09 (±0,82) ng/ml - IDS: 20,45 (±3,79) ng/ml - HOXB3: 3,21 (±0,34) ng/ml	Nonconverters: 96.4 (±45.5) months Converters: 78.3 (±46.2) months	EDSS FUP - Nonconverters: 2.2 (±1.6) - Converters: 2.1 (±1.5)	ANOVA Tukey's post hoc	C vs. N vs. Control - HOXB3: p = 0.027 - YKL-40: p = 0.656 - IDS: p = 0.665 - TNFRSF21: p = 0.961 C vs. N - HOXB3: p < 0.05	N.A.	N.A.
Gil-Perotin et al. 2019	2019	Frontiers in Neurology (1664-2295)	To investigate NF-L and YKL-40 CSF profiles in multiple sclerosis and the informative and prognostic potential of the individual and combined measures	RRMS (99) - 28 not active - 78 active	FUP (99) - Nonconverters (85) - Converters (14)	Diagnosis CDMS - McNicholas N, Hutchinson M, McGuigan C, Chataway J. 2017 McDonald diagnostic criteria: a review of the evidence. Mult Scler Relat Disord (2018) 24:48-54 Clinical phenotype classification - Lublin FD, Reingold SC, Cohen JA, Cutter GR, Sorensen PS, Thompson AJ, et al. Defining the clinical course of multiple sclerosis: the 2013 revisions. Neurology (2014) 83:278-86	RRMS: 35 (29.5-41)	N.A.	RRMS: 2 (1-3)	RRMS (26)	YKL-40	ELISA (R&D Systems)	6.5%	N.R.	N.R.	N.R.	RRMS - YKL-40: 118,97 (81 - 186) ng/ml	4.4 (3.0 - 5.9) years	N.R.	N.A.	N.A.	Bivariate Kaplan-Meier Cox regression Multinomal logistic regression	Disease progression to SPMS predictor YKL-40: bivariate - Log rank p = 0.0001 Disease progression to SPMS predictor YKL-40: multivariate - Estimate: 2.893 - SD: 1.050 - HR: 18.044 - 95%CI: 2.31 - 141.3 - p = 0.0002 Disease progression to SPMS predictor YKL-40: multinomial (interaction YKL-40*NF-L) - Estimate: 0.924 - SD: 0.445 - HR: 2.518 - 95%CI: 1.098 - 6.293 - p < 0.05 Disease progression to S…
Thouvenot et al. 2019	2019	Multiple Sclerosis Journal (1477-0970)	To evaluate the prognostic value of CSF YKL-40 in RIS patients for conversion to RRMS	RIS (71)	Nonconverters (51) Converters (20)	RIS diagnosis - Okuda DT, Siva A, Kantarci O, et al. Radiologically isolated syndrome: 5-year risk for an initial clinical event MS diagnosis - Polman CH, Reingold SC, Banwell B, et al. Diagnostic criteria for Multiple Sclerosis: 2010 revisions to the McDonald criteria. Ann Neurol 2011;69:292-302	RIS: 38.0 (±11.5) - Nonconverters: 38.0 (±11) - Converters: 38.3 (±13)	N.A.	N.R.	RIS (0)	YKL-40 Positive CSF = presence of OCB and/or IgG index > 0.7	ELISA (Quidel Corporation) Immunoelectrophoresis	N.R.	N.R.	N.R.	N.R.	RIS - YKL-40: 154,6 (101,1 - 210,6) ng/ml Nonconverters - YKL-40: 128,4 (91,6 - 208,8) ng/ml Converters - YKL-40: 182,6 (135,1 - 224,9) ng/ml	16 (8.5 - 37.5) months	N.R.	Chi-square Mann-Whitney U	C vs. N - Positive CSF: p = 0.044 - YKL-40: p = 0.097	Multivariate Cox regression Kaplan-Meier	Risk of conversion univariate YKL-40 > 154.6 ng/mL (68) - HR: 2.13 - 95%CI: 0.77 - 5.87 - p = 0.145 Risk of conversion multivariate YKL-40 > 154.6 ng/mL (65) - HR: 1.56 - 95%CI: 0.52 - 4.71 - p = 0.432 Risk of conversion univariate positive CSF - HR: 2.9 - 95%CI: 0.83 - 10.2 - p = 0.097 Risk of conversion multivariate positive CSF - HR: 2.22 - 95%CI: 0.57- 8.59 - p = 0.127 Risk of conversion mult…
Vecchio et al. 2020	2020	Scientific Reports (2045-2322)	To evaluate the prognostic value of kappa FLC in radiologically and clinically isolated syndromes	RIS-CIS (18)	Nonconverters (12) Converters (6)	Thompson AJ, Banwell BL, Barkhof F, Carroll WM, Coetzee T, Comi G, et al. Diagnosis of multiple sclerosis: 2017 revisions of the McDonald criteria. Lancet Neurol (2018) 17:162-73	RIS-CIS: 36.3 (±8.5)	N.A.	N.R.	N.R.	κ FLC λ FLC	Nephelometry	3.4%	κ FLC: LLoQ = 0.00035 mg/dL λ FLC: LLOQ = 0.01 mg/dL	N.R.	N.R.	MS (133) - κ FLC: 0,48 (±0,56) mg/dl - λ FLC: 0,13 (±0,16) mg/dl OIND (93) - κ FLC: 0,20 (±0,53) mg/dl - λ FLC: 0,05 (±0,56) mg/dl OND (147) - κ FLC: 0,03 (±0,13) mg/dl - λ FLC: 0,06 (±0,22) mg/dl	3.6 (±3.6) years	N.R.	Mann-Whitney U	C vs. N - κ FLC index, p = 0.03 - κ FLC/IgG, p = 0.003 - λ FLC, n.s.	Logistic regression	Risk of conversion: elevated κ FLC/IgG - HR: 1.05 - 95%CI: 1.01 - 1.10 - p = 0.02 Risk of conversion: κ FLC index - HR: 1.07 - 95%CI: 0.99 - 1.16 - p = 0.09
Gaetani et al. 2020	2020	Journal of Neuroimmunology (0165-5728)	To retrospectively compare the diagnostic accuracy of CSF κ and λ indexes to that of CSF IgG OCB in differentiating MS from other inflammatory and non-inflammatory neurological diseases To compare the role of CSF FLC and OCB in predicting conversion from CIS to MS	CIS (23)	FUP (19) - Nonconverters (7) - Converters (12)	Diagnosis MS - Polman CH, Reingold SC, Banwell B, et al. Diagnostic criteria for Multiple Sclerosis: 2010 revisions to the McDonald criteria. Ann Neurol 2011;69:292-302 Diagnosis RIS - Okuda DT, Mowry EM, Beheshtian A, Waubant E, Baranzini SE, Goodin DS, Hauser SL, Pelletier D. Incidental MRI anomalies suggestive of multiple sclerosis: the radiologically isolated syndrome. Neurology (2009) 72:800…	CIS: 41.8 (±4.6)	N.A.	CIS: 1.7 (±0.6)	N.A.	κ FLC λ FLC	Nephelometry (The Binding Site Ltd.)	N.R.	κ FLC: 0.06 mg/L λ FLC: 0.05 mg/L	N.R.	N.R.	CIS - κ FLC: 2,2 (8,2) mg/L - λ FLC: 0,2 (0,7) mg/L	39.1 (±27) months	N.R.	N.A.	N.A.	ROC Cox regression	Time to MS conversion κ FLC-index > 10.6 - Concordance: 0.63 - p = 0.020 - 50% patients with κ FLC-index > 10.6 converting in 21 months "λ-index did not show a similar prognostic effect" "OCB did not predict time to conversion in CIS patients"
Zhao et al. 2020	2020	Neuroscience Letters (0304-3940)	To explore the relationship between TNF-α related inflammatory proteins and pathological markers of AD, and examine their possibility as a predictor of the conversion of MCI to AD	MCI (116)	Stable MCI (52) MCI-AD (64)	Petersen. Mild cognitive impairment as a diagnostic entity. Journal of internal medicine. 2004	MCI: 74.21(±7.41)	MCI: 26.82(±1.75)	N.A.	N.A.	TNFR1, TNFR2 TNF-α ICAM-1 VCAM-1	ELISA (unclear if in house or commercial)	N.R.	N.R.	N.R.	N.R.	A-TN- (33) - TNFR1: 840.01(±167.05) - TNFR2: 980.18(±216.32) - TNFa: 1.75(±0.48) - ICAM-1: 347.39（±173.27） - VCAM-1: 44254.47（±17310.37） A+TN- (25) - TNFR1: 730.72(±141.36) - TNFR2: 952.36(±397.45) - TNFa: 2.51(±4.49) - ICAM-1: 353.03（±159.09） - VCAM-1: 28053.02（±9466.88） A-TN+ (13) - TNFR1: 1028.61(±167.21) - TNFR2: 1285.52(±275.01) - TNFa: 1.87(±0.38) - ICAM-1: 477.95（±251.60） - VCAM-1: 58276.8…	30.2 months	N.R.	N.A.	N.A.	Kaplan-Meier survival analysis T-tau, P-tau and TNFR cut-offs were determined by the mean value from all participants. Subgroups: - TN- = normal CSF P-tau and T-tau - TN+ = abnormal CSF P-tau or T-tau.	Progression AD-free survival MCI High TNFR1 vs. Low TNFR1 - p = 0.001 High TNFR2 vs. Low TNFR2 - p < 0.001 MCI subgroups High TNFR1 vs. Low TNFR1 in TN- - p = 0.001 High TNFR2 vs. Low TNFR2 in TN- - p = 0.039 High TNFR1 vs. Low TNFR1 in TN+ - p = 0.539 High TNFR2 vs. Low TNFR2 in TN+ - p = 0.085
Kolcava et al. 2020	2020	Multiple Sclerosis and Related Disorders (2211-0356)	To identify the most powerful independent predictors for conversion from CIS to MS over a two-year period, employing real-world data from MS patients, with particular focus on selected demographic, clinical, MRI, cerebrospinal fluid (predominantly OCB) and electrophysiological examinations (multimodal sensory and motor evoked potentials)	CIS (64)	Nonconverters (19) Converters (45) - CDMS (29) - CIS MRI+ (16)	Polman CH, Reingold SC, Banwell B, et al. Diagnostic criteria for Multiple Sclerosis: 2010 revisions to the McDonald criteria. Ann Neurol 2011;69:292-302	CIS: 36.5 (22-66) - Nonconverters 35 (31-55) - Converters -> CDMS: 40 (22-66) -> CIS MRI+: 36 (27-52)	N.A.	CIS: 2.0 (1.0-4.5) - Nonconverters: 2.0 (1-4) - Converters -> CDMS: 2.0 (1.0-4.5) -> CIS MRI+: 2.0 (1.5-4.0)	N.A.	"Positive" OCB = presence of 2 OCBs in CSF that had not appeared in serum Pleocytosis = >5 leukocytes/µL CSF)	N.R.	N.R.	N.R.	Positive OCB (60.9%) Pleocytosis (68.8%)	N.R.	Absolute (relative) frequencies CIS (68) - OCB negative: 25 (39.1%) - OCB positive: 39 (60.9%) - Pleocytosis present: 20 (31.2%) Nonconverters (19) - OCB negative: 13 (68.4%) - OCB positive: 6 (31.6%) - Pleocytosis present: 2 (10.5%) CDMS (29) - OCB negative: 6 (20.7%) - OCB positive: 23 (79.3%) - Pleocytosis present: 11 (37.9%) CIS MRI+ (16) - OCB negative: 6 (37.5%) - OCB positive: 10 (62.5%) -…	CIS: 27 (24 - 36) months - Nonconverters: 25 (24 - 29) months - CDMS: 28 ( 24 - 36) months - CIS MRI+: 26 ( 24 - 30) monhts	N.R.	Fisher's exact test Mann-Whitney U test (Bonferroni corrected) Chi-square test	OCB positivity: N vs. CISMRI+ - p = 0.095 OCB positivity: N vs. CDMS - p = 0.002 OCB positivity: N vs. C - p = 0.004 Pleocytosis presence: N vs. CISMRI+ - p = 0.050 Pleocytosis presence: N vs. CDMS - p = 0.049 Pleocytosis presence: N vs. C - p = 0.022	Logistic regression Cox proprtional hazard regression	Univariate predictors CDMS: OCB positive (logistic) - OR = 8.306 - 95%CI = 2.218 - 31.098 - p = 0.002 Univariate predictors CDMS: Pleocytosis (logistic) - OR = 5.194 - 95%CI = 1.002 - 26.940 - p = 0.050 Univariate predictors MS: OCB positive (logistic) - OR = 5.958 - 95%CI = 1.847 - 19.225 - p = 0.003 Univariate predictors MS: Pleocytosis (logistic) - OR = 5.667 - 95%CI = 1.165 - 27.564 - p = 0.0…
Hu et al. 2021	2021	Frontiers in Immunology (1664-3224)	To measure 15 cerebrospinal proteins related to microglial and T-cell functions, and show them to reproducibly form functionally-related groups within and across diagnostic categories in 382 participants from the Alzheimer’s Disease Neuro-imaging Initiative as well participants from two independent cohorts.	Discovery (ADNI) -MCI (174) Validation (Atlanta) -MCI (49)	Discovery FUP (ADNI) - Stable MCI (75) - MCI-AD (99) Validation FUP (Atlanta) - stable MCI (31) - MCI-AD (18)	N.R.	Discovery MCI: 75.2 (±7.6) Validation MCI: 69.3 (±7.9)	MMSE NR CDR-SB - Discovery MCI: 1.69 (1.00) - Validation MCI: N.R.	N.A.	N.A.	sTREM2 GRN TNF-α sTNFR1, sTNFR2 TNF-β1, TNF-β2, TNF-β3 IP-10 IL-6 IL-7 IL-9 IL-10 IL-12p40 IL-21 sICAM-1 sVCAM-1	N.R.	Inter-plate coefficient of variation - TNF-α: 9.38% - sTNFR1: 2.85% - sTNFR2: 3.09% - sVCAM-1: 10.99% - sICAM-1: 9.86% - IL-6: 6.30% - IL-7: 14.68% - IL-9: 9.24% - IL-10: 16.51% - IL-12p40: 6.41% - IL-21: 20.6% - IP-10: 4.83% - TNF-β1: 8.62% - TNF-β2: 7.62% - TNF-β3: 7.70%	N.R.	1	Yes	Discovery MCI - WU-sTREM2: 2366 (±726) pg/ml - MSD-sTREM2: 4529 (±2539) pg/ml - MSD-GRN: 1612 (±798) pg/ml - TNF-α: 1.83 (±1.20) pg/ml - sTNFR1: 904 (±237) pg/ml - sTNFR2: 1093 (±319) pg/ml) -TNF-β1: 108 (±42) pg/ml - TNF-β2: 161 (±53) pg/ml - TNF-β3: 11.1 (±28.3) pg/ml - IP-10: 5.08 (±2.06) ng/ml - IL-6: 5.27 (±5.78) pg/ml - IL7: 1.16 (±0.79) pg/ml - IL9: 3.33 (±1.46) pg/ml - IL-10: 7.97 (±28.55…	Discovery MCI: 0-60months Validation MCI: 0-43months	N.R.	N.A.	N.A.	Kaplan-Meier survival Linear mixed model Cox proportional hazard model	Discovery MCI: High-AD + Low sTNFR1 score vs. High AD-score + High sTTNFR1 score - Median time to conversion of 36 vs. 12 months - p = 0.014 Discovery MCI: low AD score + High sTNFR1 score vs. High AD score + High sTNFR1 decline by diagnosis - Median time to conversion 60m - p < 0.001 Discovery MCI: Cox proportional hazard model High AD score + High sTNFR1 for conversion by diagnosis - HR: 0.541 …
